# Supplementary material for: Liver‐ and Immune‐Enriched Molecular Signatures Associated With Mortality in Older Adults
Source: Aging Cell. 2026 Jul 15;25(7):e70621. doi: 10.1111/acel.70621 (PMC13372077; doi:10.1111/acel.70621)
Supplement: Supplementary file 2 — Table S1: Association of plasma proteins with all‐cause mortality among participants in the ILAS1. [file ACEL-25-e70621-s003.xlsx]

## Sheet: Table S1
Table S1. Association of plasma proteins with all-cause mortality among participants in the ILAS1
UniProt ID	Gene	Protein	CHF-adjusted sensitivity model		CCI-adjusted sensitivity model		Primary multivariable model							Minimally adjusted model					elastic net Cox
			P-value	HR	P-value	HR	Beta	P-value (sig. n=111)	B-H FDR (sig. n=79)	HR	Z-statistics	Lower CI	Upper CI	Beta	P-value	HR	Lower CI	Upper CI	top20
P03952	KLKB1	kallikrein B1	7.83611e-11	0.66278	6.44339e-11	0.663235	-0.415348	4.6597e-11	2.4044e-08	0.66011	-6.58142	0.583307	0.747027	-0.413439	1.90972e-11	0.661372	0.586164	0.746229	1
P01717	IGLV3-25	immunoglobulin lambda variable 3-25	6.41767e-11	0.626405	4.05675e-10	0.639943	-0.455589	1.51503e-10	3.90877e-08	0.634074	-6.40385	0.551547	0.728951	-0.433727	3.8002e-10	0.648089	0.565818	0.742323	20
Q7Z3Y4	N/A	Uncharacterized protein	5.19116e-08	0.685913	2.60626e-09	0.677088	-0.389361	6.10502e-09	1.05006e-06	0.67749	-5.81386	0.594149	0.77252	-0.390923	2.87953e-09	0.676432	0.59455	0.769592	8
P43088	PTGFR	prostaglandin F receptor	9.74231e-08	0.670998	1.58268e-07	0.674822	-0.400592	9.85633e-08	1.27147e-05	0.669923	-5.32935	0.578151	0.776263	-0.381952	3.02943e-07	0.682528	0.589711	0.789953	3
P41222	PTGDS	prostaglandin D2 synthase	1.33211e-07	0.679843	2.41722e-07	0.691737	-0.368775	3.7598e-07	3.88012e-05	0.691581	-5.08073	0.599873	0.79731	-0.397507	2.32556e-08	0.671993	0.584507	0.772574
P05090	APOD	apolipoprotein D	2.27888e-06	1.62624	6.31792e-06	1.60845	0.481616	2.91809e-06	0.000250956	1.61869	4.6765	1.32282	1.98074	0.461032	7.45431e-06	1.58571	1.29608	1.94006	5
P08294	SOD3	superoxide dismutase 3	4.97968e-06	0.656901	1.1849e-05	0.670354	-0.414412	6.55133e-06	0.000433266	0.660728	-4.50777	0.551783	0.791185	-0.402825	9.4397e-06	0.668429	0.559302	0.798848
P14151	SELL	selectin L	5.88234e-06	0.670735	6.78534e-06	0.671846	-0.39833	6.7173e-06	0.000433266	0.671441	-4.50245	0.564548	0.798573	-0.421891	1.95137e-06	0.655805	0.551193	0.780272
Q08211	DHX9	DExH-box helicase 9	3.2239e-06	0.677368	1.38411e-05	0.695601	-0.368233	9.50564e-06	0.00054499	0.691956	-4.42812	0.587886	0.814449	-0.388062	2.80835e-06	0.67837	0.5767	0.797964
P13591	NCAM1	neural cell adhesion molecule 1	8.40301e-05	0.652603	7.26326e-05	0.651233	-0.440406	4.47875e-05	0.00231104	0.643775	-4.08128	0.521051	0.795404	-0.431305	5.68663e-05	0.649661	0.526603	0.801475	13
Q8NHV9	RHOXF1	Rhox homeobox family member 1	0.000102416	1.44857	5.51559e-05	1.46254	0.381423	5.86054e-05	0.00274912	1.46437	4.01836	1.21577	1.76379	0.389897	3.3673e-05	1.47683	1.22829	1.77566	2
P10599	TXN	thioredoxin	8.44554e-05	0.690464	0.000162246	0.701587	-0.366546	9.5367e-05	0.00410078	0.693124	-3.90209	0.576569	0.833242	-0.360772	0.00012467	0.697138	0.579801	0.838222
Q66K66	TMEM198	transmembrane protein 198	0.000141408	0.675777	0.000568826	0.700486	-0.382897	0.000199481	0.00791785	0.681883	-3.71967	0.557297	0.83432	-0.389662	0.000143922	0.677286	0.554008	0.827994
A0A0C4DH73	IGKV1-12	immunoglobulin kappa variable 1-12	0.000247176	0.748232	0.000601261	0.767773	-0.279854	0.000395262	0.0145682	0.755894	-3.54323	0.647485	0.882455	-0.276695	0.000502807	0.758286	0.648841	0.886192
P02743	APCS	amyloid P component, serum	0.000345673	0.731218	0.000601269	0.741712	-0.306268	0.000470948	0.0155332	0.736189	-3.49676	0.620061	0.874066	-0.300276	0.000597972	0.740614	0.623918	0.879135
Q8NEJ1	N/A	Uncharacterized protein	0.000252414	0.701781	0.000249465	0.70887	-0.335679	0.000481651	0.0155332	0.714852	-3.49076	0.592054	0.86312	-0.325161	0.000509993	0.722411	0.601374	0.867808
P02760	AMBP	alpha-1-microglobulin/bikunin precursor	0.000615225	1.40049	0.00218404	1.34434	0.33664	0.000572656	0.0173818	1.40024	3.44425	1.15612	1.69589	0.288442	0.00240825	1.33435	1.10754	1.6076
Q92887	ABCC2	ATP binding cassette subfamily C member 2	0.000420866	0.745789	0.000813708	0.759217	-0.282649	0.000653718	0.0182014	0.753785	-3.40829	0.640702	0.886826	-0.291389	0.000394475	0.747225	0.636003	0.877897
Q9UNW1	MINPP1	multiple inositol-polyphosphate phosphatase 1	0.00123572	0.720014	0.00152791	0.726071	-0.343085	0.000670206	0.0182014	0.709578	-3.40149	0.582295	0.864682	-0.347494	0.000509342	0.706456	0.580743	0.859381
P34096	RNASE4	ribonuclease A family member 4	0.000678626	0.727291	0.00110586	0.738083	-0.311097	0.000878938	0.0219537	0.732643	-3.32666	0.609943	0.880025	-0.293755	0.00164448	0.745459	0.620855	0.895071
P15144	ANPEP	alanyl aminopeptidase, membrane	0.0006496	0.695592	0.00113064	0.708391	-0.351712	0.000906204	0.0219537	0.703483	-3.31814	0.571514	0.865924	-0.328213	0.00185342	0.720209	0.585741	0.885548
P06744	GPI	glucose-6-phosphate isomerase	0.00168076	0.720652	0.00218012	0.727465	-0.342483	0.000936011	0.0219537	0.710005	-3.30909	0.579646	0.869682	-0.346312	0.000741569	0.707292	0.578391	0.864919
P06396	GSN	gelsolin	0.00132251	0.787436	0.000841838	0.79382	-0.241439	0.000979542	0.0219758	0.785496	-3.29634	0.680451	0.906758	-0.233211	0.000716954	0.791986	0.691892	0.906561
A0A075B6I4	IGLV10-54	immunoglobulin lambda variable 10-54	0.00159353	1.51342	0.00277793	1.46928	0.427549	0.00106685	0.0222365	1.53349	3.27228	1.18704	1.98107	0.409507	0.00154127	1.50608	1.16889	1.94053
A0A0A0MT89	IGKJ1	immunoglobulin kappa joining 1	0.000701582	0.727882	0.00128952	0.740945	-0.306304	0.00107735	0.0222365	0.736163	-3.26951	0.612671	0.884545	-0.283114	0.00236167	0.753434	0.627748	0.904284
Q9UGM5	FETUB	fetuin B	0.000873938	0.770093	0.00118487	0.776599	-0.252896	0.00116241	0.0230694	0.776549	-3.24795	0.666638	0.904581	-0.273762	0.000258618	0.760513	0.656636	0.880822	4
Q9H4G4	GLIPR2	GLI pathogenesis related 2	0.000653708	0.749811	0.0011432	0.762631	-0.27061	0.00123703	0.023641	0.762914	-3.2302	0.647388	0.899055	-0.273032	0.00106543	0.761068	0.646261	0.896271
P30043	BLVRB	biliverdin reductase B	0.00273901	0.727637	0.00277363	0.72623	-0.333549	0.00160268	0.0295351	0.716377	-3.15542	0.582321	0.881294	-0.289903	0.00621054	0.748336	0.60802	0.921034	19
O94760	DDAH1	dimethylarginine dimethylaminohydrolase 1	0.00123508	0.759594	0.00509857	0.789014	-0.264938	0.00177487	0.0315805	0.767253	-3.12553	0.649807	0.905927	-0.259495	0.00203306	0.771441	0.654201	0.909693
P55061	TMBIM6	transmembrane BAX inhibitor motif containing 6	0.00317657	0.693843	0.00437862	0.703091	-0.382761	0.00188738	0.0318951	0.681976	-3.10741	0.535696	0.868199	-0.396319	0.0011711	0.672792	0.529598	0.854703
A0A0B4J2D9	IGKV1D-13	immunoglobulin kappa variable 1D-13	0.00167419	0.750709	0.000929838	0.744644	-0.281956	0.00191618	0.0318951	0.754307	-3.10293	0.631248	0.901356	-0.307561	0.000510472	0.735238	0.61815	0.874504	6
P15814	IGLL1	immunoglobulin lambda like polypeptide 1	0.00246796	1.41041	0.00381093	1.37909	0.349258	0.00199307	0.0321383	1.41802	3.09126	1.13634	1.76951	0.343479	0.00201727	1.40984	1.13365	1.75332	11
P22626	HNRNPA2B1	heterogeneous nuclear ribonucleoprotein A2/B1	0.00388041	0.745754	0.00502323	0.754182	-0.309864	0.00208321	0.0325739	0.733547	-3.07811	0.602197	0.893547	-0.304575	0.00223483	0.737437	0.606624	0.896459
Q99497	PARK7	Parkinsonism associated deglycase	0.00260874	0.727998	0.00259819	0.72862	-0.323321	0.00215107	0.0326456	0.723742	-3.06854	0.5887	0.889761	-0.309742	0.00300547	0.733636	0.597891	0.900199
P26583	HMGB2	high mobility group box 2	0.00374652	0.752944	0.00263115	0.746532	-0.2941	0.00254471	0.0375163	0.745202	-3.01797	0.615635	0.902038	-0.296864	0.00232526	0.743145	0.613891	0.899612
P60985	KRTDAP	keratinocyte differentiation associated protein	0.00226923	0.740442	0.00446605	0.755457	-0.293149	0.00285097	0.040211	0.745911	-2.98337	0.615241	0.904333	-0.295241	0.00256781	0.744352	0.61437	0.901834
A0A075B6S6	IGKV2D-30	immunoglobulin kappa variable 2D-30	0.00174045	0.727605	0.00446186	0.749977	-0.301871	0.00288335	0.040211	0.739434	-2.97991	0.606275	0.90184	-0.267768	0.00761252	0.765085	0.628498	0.931355
P62826	RAN	RAN, member RAS oncogene family	0.00316409	0.727584	0.00475815	0.738273	-0.319613	0.00299949	0.040251	0.72643	-2.96779	0.588197	0.897149	-0.3174	0.00303102	0.728039	0.590228	0.898028
Q9Y5Y7	LYVE1	lymphatic vessel endothelial hyaluronan receptor 1	0.00229309	0.726819	0.00294765	0.732537	-0.309744	0.00307848	0.040251	0.733635	-2.95979	0.597585	0.900659	-0.281695	0.00650114	0.754504	0.615957	0.924214
P19320	VCAM1	vascular cell adhesion molecule 1	0.00200478	0.732851	0.0045203	0.752183	-0.296887	0.00312023	0.040251	0.743128	-2.95564	0.610324	0.904829	-0.289247	0.00385261	0.748827	0.615442	0.911122
Q9H156	SLITRK2	SLIT and NTRK like family member 2	0.00238713	0.71308	0.00779908	0.74593	-0.325955	0.00328792	0.0413797	0.721838	-2.93945	0.58083	0.897079	-0.309737	0.0047772	0.73364	0.591623	0.909748
O75015	FCGR3B	Fc fragment of IgG receptor IIIa	0.00269318	0.717989	0.00492957	0.734072	-0.32079	0.00354829	0.0435933	0.725576	-2.91575	0.584834	0.900188	-0.332277	0.00251646	0.717289	0.578203	0.889831
P29401	TKT	transketolase	0.0122988	0.816237	0.00317922	0.79487	-0.226713	0.00369293	0.0443152	0.797149	-2.90327	0.68402	0.928989	-0.225484	0.003684	0.798129	0.685457	0.929323
Q6P5S3	N/A	Uncharacterized protein	0.00213847	0.752503	0.00459884	0.77211	-0.262881	0.00395089	0.0463331	0.768833	-2.88206	0.642969	0.919336	-0.256897	0.00450385	0.773448	0.64781	0.923453
Q14533	KRT81	keratin 81	0.00615762	1.37509	0.00736029	1.36504	0.331731	0.00412507	0.0473008	1.39338	2.86844	1.11078	1.74788	0.343598	0.00276948	1.41001	1.12584	1.76591	14
P62942	FKBP1A	FKBP prolyl isomerase 1A	0.00623157	0.761816	0.00516783	0.758493	-0.28303	0.00423488	0.0475043	0.753497	-2.86011	0.62065	0.914779	-0.281034	0.00463188	0.755003	0.621535	0.917132
Q6UY14	ADAMTSL4	ADAMTS like 4	0.00343639	0.745329	0.00377482	0.750047	-0.284169	0.00447288	0.0491066	0.75264	-2.84273	0.618724	0.915541	-0.275709	0.00513732	0.759034	0.625739	0.920724
P32119	PRDX2	peroxiredoxin 2	0.00632087	0.751001	0.0060923	0.7526	-0.295538	0.00474341	0.0509916	0.744131	-2.82396	0.60613	0.91355	-0.250364	0.0157169	0.778517	0.635386	0.953891
P55056	APOC4	apolipoprotein C4	0.00361008	0.729732	0.00523366	0.744837	-0.301179	0.00499127	0.0524476	0.739945	-2.8076	0.599635	0.913087	-0.277783	0.0102277	0.757461	0.612751	0.936345	12
Q9Y490	TLN1	talin 1	0.00657745	0.794189	0.00944702	0.803668	-0.238838	0.00508213	0.0524476	0.787542	-2.80178	0.666364	0.930756	-0.218084	0.00860917	0.804058	0.683326	0.946122
P01008	SERPINC1	serpin family C member 1	0.0041981	0.753539	0.00460645	0.760946	-0.271872	0.00542563	0.0532954	0.761952	-2.78061	0.629073	0.9229	-0.277135	0.0046509	0.757952	0.625594	0.918315	15
Q9NYW5	TAS2R4	taste 2 receptor member 4	0.00564581	0.742703	0.00617762	0.746451	-0.297658	0.00544063	0.0532954	0.742555	-2.77972	0.601975	0.915965	-0.291908	0.00631854	0.746837	0.605668	0.92091
P02751	FN1	fibronectin 1	0.00554095	0.750591	0.00441033	0.746293	-0.285128	0.00547414	0.0532954	0.751918	-2.77772	0.614886	0.919489	-0.282325	0.00604035	0.754028	0.616393	0.922396
P41218	MNDA	myeloid cell nuclear differentiation antigen	0.0092541	0.759555	0.00797364	0.757069	-0.290656	0.00563172	0.0538142	0.747773	-2.76849	0.6087	0.918622	-0.275005	0.00839809	0.759569	0.619085	0.931931
P21333	FLNA	filamin A	0.00390954	0.75223	0.00436381	0.755705	-0.271286	0.00591726	0.0555147	0.762399	-2.75233	0.628465	0.924875	-0.265507	0.00633218	0.766817	0.633736	0.927844
P01817	IGHV2-5	immunoglobulin heavy variable 2-5	0.0115822	0.781488	0.00627899	0.768488	-0.263759	0.0062872	0.057932	0.768159	-2.73241	0.635746	0.928151	-0.241025	0.011127	0.785822	0.652393	0.946541
Q5JSZ5	PRRC2B	proline rich coiled-coil 2B	0.0123247	0.800551	0.00581337	0.78587	-0.238029	0.00660273	0.059565	0.78818	-2.71624	0.663792	0.935877	-0.245337	0.00502474	0.782441	0.659193	0.928733
A0A075B6I0	IGLV8-61	immunoglobulin lambda variable 8-61	0.0071548	0.752408	0.00471973	0.744954	-0.284989	0.00673386	0.059565	0.752023	-2.70973	0.611937	0.924178	-0.286445	0.00563801	0.750928	0.613076	0.919776
P62805	H4-16	Histone H4	0.0102706	1.30884	0.0144643	1.29264	0.283045	0.00681073	0.059565	1.32717	2.70596	1.08115	1.62916	0.295314	0.00432687	1.34355	1.09686	1.64571
P11021	HSPA5	heat shock protein family A (Hsp70) member 5	0.003194	0.74883	0.0179098	0.797393	-0.259265	0.00696858	0.0599298	0.771619	-2.69834	0.639168	0.931516	-0.252261	0.00744582	0.777042	0.645964	0.934718
Q6MZU6	DKFZp686C15213	Uncharacterized protein	0.00315584	1.3498	0.0110837	1.29523	0.277105	0.00724868	0.0603013	1.3193	2.6852	1.07771	1.61506	0.259629	0.0106211	1.29645	1.06232	1.58218
A0A0A0MRZ9	IGLV5-52	immunoglobulin lambda variable 5-52	0.00463667	0.732485	0.00727273	0.745358	-0.293537	0.00741125	0.0603013	0.745622	-2.67778	0.601462	0.924333	-0.27931	0.0103273	0.756306	0.610934	0.936268
Q9UNN8	PROCR	protein C receptor	0.0127604	1.32327	0.00957388	1.33501	0.298063	0.00746389	0.0603013	1.34725	2.67541	1.08296	1.67602	0.318272	0.00412683	1.37475	1.10604	1.70874
A0A075B6K2	IGLV3-12	immunoglobulin lambda variable 3-12	0.00568974	0.762467	0.00669519	0.767612	-0.26079	0.00758399	0.0603013	0.770443	-2.67005	0.636209	0.932998	-0.265998	0.00609099	0.76644	0.633765	0.926891
P07738	BPGM	bisphosphoglycerate mutase	0.012458	0.77399	0.0136013	0.778114	-0.271615	0.0075961	0.0603013	0.762147	-2.66951	0.624353	0.930353	-0.272706	0.00695263	0.761317	0.624543	0.928044
A0A075B6J1	IGLV5-37	immunoglobulin lambda variable 5-37	0.007689	0.755387	0.0180039	0.778662	-0.277036	0.00855639	0.0668954	0.758027	-2.62929	0.616589	0.931909	-0.281244	0.00747699	0.754844	0.614265	0.927595
Q13939	CCIN	calicin	0.00913602	0.782335	0.0126666	0.791409	-0.247391	0.00870563	0.0670464	0.780835	-2.6234	0.649065	0.939357	-0.234394	0.0125444	0.79105	0.658085	0.95088
Q9UIG0	BAZ1B	bromodomain adjacent to zinc finger domain 1B	0.00779349	1.33543	0.014049	1.3014	0.283109	0.00906553	0.068592	1.32725	2.60957	1.07301	1.64172	0.244166	0.0229033	1.27656	1.03439	1.57542
Q8IZJ1	UNC5B	unc-5 netrin receptor B	0.00993243	1.32033	0.00782692	1.33299	0.280733	0.00919217	0.068592	1.3241	2.60482	1.07197	1.63554	0.266431	0.0131431	1.3053	1.05744	1.61125
P08709	F7	coagulation factor VII	0.013947	0.791557	0.0150252	0.794785	-0.245236	0.00934088	0.068592	0.78252	-2.59932	0.650409	0.941466	-0.260276	0.00538904	0.770839	0.641726	0.925929
Q14520	HABP2	hyaluronan binding protein 2	0.0110106	0.792325	0.0133171	0.801378	-0.236116	0.00943805	0.068592	0.789689	-2.59577	0.660735	0.94381	-0.232074	0.00935407	0.792888	0.665578	0.944549	17
Q8WX94	NLRP7	NLR family pyrin domain containing 7	0.00926801	1.32843	0.00576477	1.34976	0.280957	0.00988506	0.0701369	1.3244	2.57982	1.06983	1.63953	0.299373	0.00522363	1.34901	1.09339	1.6644
P40925	MDH1	malate dehydrogenase 1	0.0112807	0.76815	0.00811698	0.759555	-0.267853	0.00994692	0.0701369	0.76502	-2.57767	0.624052	0.937833	-0.265373	0.0105713	0.76692	0.625738	0.939955
A0A075B6H9	IGLV4-69	immunoglobulin lambda variable 4-69	0.0155748	0.815236	0.0166511	0.81809	-0.220102	0.0100584	0.0701369	0.802437	-2.57382	0.678606	0.948863	-0.187195	0.0258382	0.829282	0.703403	0.977689
A0A0G2JMI3	IGHV1-69-2	immunoglobulin heavy variable 1-69-2	0.0152002	0.792536	0.00881354	0.779954	-0.243052	0.0107627	0.0740475	0.784231	-2.55031	0.650609	0.945295	-0.260494	0.00594586	0.770671	0.640117	0.927852
B4DRF2	CFI	complement factor I	0.0115901	0.767286	0.0219598	0.786737	-0.265576	0.0112287	0.0762372	0.766764	-2.5355	0.624457	0.941501	-0.248524	0.0167015	0.779951	0.636315	0.95601
P02774	GC	GC vitamin D binding protein	0.0114926	0.789244	0.0237215	0.812471	-0.235251	0.0115055	0.0771019	0.790372	-2.52696	0.658546	0.948587	-0.228843	0.0129865	0.795453	0.664047	0.952863
P27918	CFP	complement factor properdin	0.0113892	0.751562	0.012017	0.760014	-0.281513	0.0121348	0.0802761	0.754641	-2.5082	0.605623	0.940326	-0.23771	0.0311918	0.788432	0.635116	0.978758
A0A0G2JS06	IGLV5-39	Immunoglobulin lambda variable 5-39	0.00832333	0.762325	0.0120553	0.774058	-0.256928	0.0124333	0.0812096	0.773424	-2.4996	0.6323	0.946046	-0.23731	0.0192102	0.788747	0.646642	0.962079
P69891	HBG1	hemoglobin subunit gamma 1	0.0124339	0.786743	0.0225595	0.803484	-0.2293	0.0161776	0.104345	0.79509	-2.40488	0.659561	0.958468	-0.227655	0.0173863	0.796399	0.66017	0.960741
P00734	F2	coagulation factor II, prothrombin	0.0162162	0.78368	0.0207323	0.795628	-0.239108	0.0170803	0.108501	0.78733	-2.38497	0.64687	0.958289	-0.237381	0.0179082	0.788691	0.647976	0.959964
P55103	INHBC	inhibin subunit beta C	0.0211022	0.762677	0.0185431	0.758812	-0.279725	0.0172424	0.108501	0.755991	-2.3815	0.60053	0.951697	-0.273317	0.0189692	0.760852	0.605531	0.956013	18
P04439	HLA-A	major histocompatibility complex, class I, A	0.0267873	1.38676	0.0236991	1.39943	0.346206	0.0189054	0.116173	1.41369	2.34739	1.0588	1.88755	0.365465	0.0125017	1.44118	1.08185	1.91987
Q16891	IMMT	inner membrane mitochondrial protein	0.0250233	1.31409	0.0259213	1.30983	0.284356	0.019324	0.116173	1.32891	2.33922	1.04718	1.68643	0.276999	0.022007	1.31916	1.04075	1.67206
Q562R1	ACTBL2	actin beta like 2	0.0240275	1.33808	0.0126073	1.37817	0.300161	0.0193853	0.116173	1.35008	2.33804	1.04973	1.73636	0.306846	0.0170814	1.35913	1.0562	1.74896
A0A0C4DH31	IGHV1-18	immunoglobulin heavy variable 1-18	0.0127081	1.32894	0.0265866	1.28574	0.261582	0.0194806	0.116173	1.29898	2.3362	1.04302	1.61776	0.265005	0.019494	1.30344	1.04357	1.62801
O00533	CHL1	cell adhesion molecule L1 like	0.0146531	0.777995	0.0215592	0.790938	-0.239113	0.0195873	0.116173	0.787326	-2.33416	0.644103	0.962396	-0.229033	0.024714	0.795302	0.651214	0.97127
P08697	SERPINF2	serpin family F member 2	0.0184682	0.778733	0.0200902	0.786111	-0.246912	0.0198126	0.116174	0.781209	-2.32988	0.634686	0.96156	-0.241327	0.0221619	0.785585	0.638843	0.966032
P09486	SPARC	secreted protein acidic and cysteine rich	0.026928	1.30242	0.0161327	1.33097	0.276487	0.0203246	0.117837	1.31849	2.3203	1.04387	1.66536	0.284503	0.0173012	1.3291	1.05151	1.67997
Q8WZ42	TTN	titin	0.0258691	0.78169	0.0186716	0.771826	-0.253748	0.0215269	0.123421	0.775887	-2.29861	0.62493	0.96331	-0.24573	0.0254386	0.782133	0.630491	0.970248
Q8NAV2	C8orf58	chromosome 8 open reading frame 58	0.0323577	0.790757	0.0214093	0.777046	-0.248766	0.0226593	0.128486	0.779762	-2.27913	0.629582	0.965767	-0.249913	0.0220485	0.778868	0.628854	0.964669
P02788	LTF	lactotransferrin	0.0206598	0.798422	0.0299057	0.811823	-0.218761	0.023717	0.133022	0.803513	-2.26168	0.664751	0.971241	-0.197667	0.0390033	0.820643	0.680205	0.990076
Q86VX9	MON1A	MON1 homolog A, secretory trafficking associated	0.0209245	1.27743	0.0330811	1.25214	0.238577	0.0241844	0.134184	1.26944	2.25419	1.03163	1.56208	0.221358	0.0370091	1.24777	1.01343	1.5363
A0A075B6P5	IGKV2-28	immunoglobulin kappa variable 2-28	0.0268303	0.808793	0.0339812	0.816943	-0.214881	0.0257642	0.141429	0.806638	-2.22975	0.6678	0.974339	-0.183773	0.050788	0.832125	0.691993	1.00063
P02042	HBD	hemoglobin subunit delta	0.0246047	0.789151	0.0219686	0.792404	-0.230564	0.0270746	0.147058	0.794086	-2.21044	0.647262	0.974216	-0.198636	0.0498247	0.819848	0.67225	0.999852
P05546	SERPIND1	serpin family D member 1	0.0320962	0.805439	0.0337991	0.806563	-0.217654	0.0288879	0.154766	0.804404	-2.18501	0.661732	0.977835	-0.214225	0.0357786	0.807167	0.660854	0.985873
P00742	F10	coagulation factor X	0.036907	0.81581	0.0316571	0.812041	-0.210894	0.0290936	0.154766	0.80986	-2.18222	0.670111	0.978754	-0.215033	0.027918	0.806515	0.665814	0.976948
K7ER74	APOC4-APOC2	APOC4-APOC2 readthrough (NMD candidate)	0.0284869	0.785495	0.0246583	0.784771	-0.23639	0.0300004	0.157296	0.789473	-2.17009	0.637695	0.977375	-0.213185	0.0492689	0.808006	0.653317	0.999322
P04433	IGKV3D-11	immunoglobulin kappa variable 3D-11	0.0379824	1.41189	0.0404103	1.4022	0.359777	0.0301788	0.157296	1.43301	2.16774	1.03508	1.98392	0.371637	0.0244853	1.45011	1.04898	2.00463
P51451	BLK	BLK proto-oncogene, Src family tyrosine kinase	0.0235898	1.27831	0.0225599	1.27943	0.230834	0.0324966	0.167683	1.25965	2.13825	1.01943	1.55648	0.212777	0.0458248	1.23711	1.00395	1.52442
P04040	CAT	catalase	0.0500469	0.818388	0.0425095	0.811112	-0.215049	0.0347059	0.176948	0.806502	-2.11177	0.660577	0.984663	-0.193032	0.0591822	0.824455	0.674658	1.00751
P08185	SERPINA6	serpin family A member 6	0.0348615	0.802321	0.0421369	0.810619	-0.22009	0.0351294	0.176948	0.802446	-2.10686	0.653875	0.984775	-0.199093	0.0548562	0.819474	0.668759	1.00415
P01854	IGHE	immunoglobulin heavy constant epsilon	0.0304627	1.2537	0.0145564	1.29263	0.218127	0.0353209	0.176948	1.24375	2.10466	1.01511	1.52388	0.202986	0.0495542	1.22505	1.00039	1.50017
P01782	IGHV3-9	Immunoglobulin heavy variable 3-9	0.0387133	1.57241	0.0368197	1.56818	0.447143	0.0367317	0.182246	1.56384	2.08873	1.02794	2.37911	0.474807	0.0263605	1.6077	1.05735	2.44451
A0A075B6R2	IGHV4-4	immunoglobulin heavy variable 4-4	0.0441084	0.81138	0.0253909	0.800222	-0.215369	0.0371539	0.182585	0.806244	-2.08407	0.658417	0.98726	-0.198903	0.0498194	0.81963	0.671896	0.999847
P00751	CFB	complement factor B	0.0439709	0.816746	0.0543228	0.824602	-0.206047	0.0398101	0.193793	0.813795	-2.05571	0.668646	0.990452	-0.187158	0.0643962	0.829313	0.680107	1.01125
P02654	APOC1	apolipoprotein C1	0.0339561	0.787656	0.0187077	0.773563	-0.225789	0.0405247	0.195428	0.797886	-2.04836	0.642854	0.990307	-0.220409	0.0446912	0.80219	0.646878	0.994793
P05451	REG1A	regenerating family member 1 alpha	0.0686168	0.828385	0.0686344	0.832106	-0.208272	0.0417758	0.199596	0.811986	-2.03575	0.664451	0.992281	-0.18444	0.0678396	0.83157	0.682217	1.01362
P01762	IGHV3-11	immunoglobulin heavy variable 3-11	0.0596832	0.828428	0.0562254	0.827852	-0.201442	0.0425217	0.201296	0.817551	-2.02838	0.672944	0.993232	-0.205756	0.0375447	0.814032	0.670548	0.988219
Q86YN6	PPARGC1B	PPARG coactivator 1 beta	0.0360007	1.25877	0.0385771	1.25409	0.215667	0.048244	0.226308	1.24069	1.97521	1.00166	1.53675	0.209045	0.0538482	1.2325	0.996543	1.52433
P0DOX6	N/A	Immunoglobulin mu heavy chain	0.0481541	0.810127	0.0365342	0.802172	-0.207401	0.0499991	0.232428	0.812694	-1.95997	0.660469	1	-0.214396	0.040063	0.807028	0.657657	0.990325
P49789	FHIT	fragile histidine triad diadenosine triphosphatase	0.0769033	0.832398	0.0393948	0.809285	-0.19945	0.0528362	0.242814	0.819181	-1.93626	0.669419	1.00245	-0.197848	0.0534964	0.820495	0.671207	1.00299
Q8TB72	PUM2	pumilio RNA binding family member 2	0.0606911	0.793663	0.045302	0.782779	-0.237627	0.053197	0.242814	0.788497	-1.93332	0.619692	1.00328	-0.262963	0.0314286	0.76877	0.605011	0.976855
P02656	APOC3	apolipoprotein C3	0.0462523	0.803019	0.0366511	0.798131	-0.210359	0.0536449	0.242814	0.810293	-1.92969	0.65441	1.00331	-0.19884	0.0711598	0.819681	0.660459	1.01729
P00747	PLG	plasminogen	0.0649563	0.830303	0.0848475	0.84503	-0.192148	0.0563502	0.252841	0.825185	-1.90832	0.677395	1.00522	-0.149376	0.13419	0.861245	0.708326	1.04718
P05452	CLEC3B	C-type lectin domain family 3 member B	0.082602	0.84467	0.0774342	0.848032	-0.180367	0.0572186	0.254524	0.834963	-1.90164	0.693315	1.00555	-0.183805	0.0420195	0.832098	0.696992	0.993393
P03951	F11	coagulation factor XI	0.0487857	0.823411	0.0908507	0.847475	-0.185021	0.0583859	0.256011	0.831087	-1.89279	0.686182	1.00659	-0.159034	0.112634	0.852967	0.700814	1.03815
P69892	HBG2	hemoglobin subunit gamma 2	0.0409192	1.25326	0.060434	1.22672	0.205417	0.0588902	0.256011	1.22804	1.88901	0.99231	1.51976	0.197323	0.0728758	1.21814	0.981861	1.51127
Q9NZ38	IDI2-AS1	IDI2 antisense RNA 1	0.0531829	0.814662	0.0854183	0.834121	-0.199587	0.0590413	0.256011	0.819069	-1.88789	0.665778	1.00765	-0.204408	0.0511099	0.81513	0.663779	1.00099
P05543	SERPINA7	serpin family A member 7	0.0458769	0.818131	0.0568487	0.827423	-0.188529	0.0596953	0.25669	0.828176	-1.88304	0.680611	1.00774	-0.19209	0.0547552	0.825232	0.678345	1.00393
P18428	LBP	lipopolysaccharide binding protein	0.0571872	1.27155	0.0543673	1.26791	0.234144	0.0607962	0.259263	1.26383	1.87497	0.989438	1.61431	0.253089	0.0449086	1.288	1.00576	1.64944
P02749	APOH	apolipoprotein H	0.0526892	0.808801	0.0512565	0.814199	-0.202702	0.0624961	0.264328	0.816521	-1.86276	0.659689	1.01064	-0.173986	0.103947	0.840309	0.68133	1.03638
P0C0L4	C4A/C4B	complement C4A (Rodgers blood group)	0.049182	1.22123	0.0695252	1.19967	0.186913	0.0641712	0.267566	1.20552	1.85099	0.989052	1.46937	0.165364	0.109615	1.17982	0.963468	1.44476
P06310	IGKV2-30	immunoglobulin kappa variable 2-30	0.0703598	1.20881	0.102422	1.18914	0.195048	0.0642987	0.267566	1.21537	1.8501	0.988481	1.49434	0.202751	0.0546302	1.22477	0.995979	1.50611
P35527	KRT9	keratin 9	0.0764952	1.22904	0.0784591	1.22606	0.212667	0.0651854	0.26822	1.23697	1.84398	0.986709	1.55071	0.221893	0.051842	1.24844	0.998226	1.56137
P43121	MCAM	melanoma cell adhesion molecule	0.0848117	0.832534	0.0632933	0.82184	-0.195077	0.0658067	0.26822	0.822772	-1.83974	0.668375	1.01283	-0.164571	0.118545	0.848257	0.689892	1.04298
Q14667	KIAA0100	KIAA0100	0.0402137	0.819352	0.0572544	0.833764	-0.176655	0.0660154	0.26822	0.838069	-1.83832	0.694195	1.01176	-0.152335	0.107174	0.858701	0.713433	1.03355
A0A0B4J1X5	IGHV3-74	immunoglobulin heavy variable 3-74	0.0856668	1.2907	0.0950002	1.27549	0.266787	0.0713917	0.287798	1.30576	1.80298	0.977033	1.74509	0.282151	0.057361	1.32598	0.991213	1.77381
P04004	VTN	vitronectin	0.0754386	0.832589	0.126692	0.856629	-0.183892	0.0724401	0.28976	0.832026	-1.79634	0.680766	1.01689	-0.151939	0.139927	0.859041	0.702092	1.05108
P31146	CORO1A	coronin 1A	0.0869805	0.839193	0.154835	0.862778	-0.180439	0.0730206	0.289836	0.834904	-1.7927	0.685425	1.01698	-0.144223	0.147391	0.865694	0.712245	1.0522
P49747	COMP	cartilage oligomeric matrix protein	0.0541969	0.82402	0.0678499	0.833628	-0.178681	0.0744718	0.293339	0.836373	-1.7837	0.687274	1.01782	-0.181288	0.0693648	0.834195	0.685953	1.01448
Q9Y3B3	TMED7	transmembrane p24 trafficking protein 7	0.0521845	1.23709	0.0579876	1.22826	0.19263	0.0759907	0.297054	1.21243	1.77444	0.980057	1.49991	0.201015	0.0637989	1.22264	0.988526	1.51221
P69905	HBA1	Hemoglobin subunit alpha	0.0886922	0.835874	0.0556935	0.819279	-0.18639	0.0773206	0.299981	0.82995	-1.76645	0.674892	1.02063	-0.157691	0.129722	0.854114	0.69651	1.04738
Q92538	GBF1	golgi brefeldin A resistant guanine nucleotide exchange factor 1	0.0578172	0.818871	0.096285	0.840065	-0.183172	0.0812735	0.312964	0.832625	-1.74334	0.677662	1.02302	-0.168021	0.109074	0.845336	0.688291	1.03821
P67936	TPM4	tropomyosin 4	0.111165	1.32723	0.092708	1.34197	0.311318	0.0836749	0.319824	1.36522	1.72975	0.959407	1.9427	0.331528	0.0623291	1.39309	0.983061	1.97415
P02741	CRP	C-reactive protein	0.0827039	1.19956	0.0761074	1.20227	0.178405	0.0877267	0.329022	1.19531	1.70751	0.973965	1.46696	0.14166	0.169303	1.15219	0.941434	1.41012
P08519	LPA	lipoprotein(a)	0.070286	0.828718	0.0612218	0.824835	-0.177735	0.0878339	0.329022	0.837165	-1.70694	0.682618	1.0267	-0.187532	0.0740253	0.829002	0.674838	1.01838
P25311	AZGP1	alpha-2-glycoprotein 1, zinc-binding	0.0802045	0.828794	0.0641035	0.820808	-0.184033	0.0879977	0.329022	0.831909	-1.70606	0.673371	1.02777	-0.183022	0.0827112	0.83275	0.67722	1.024
P01859	IGHG2	immunoglobulin heavy constant gamma 2	0.0883711	0.828028	0.0910336	0.831229	-0.187983	0.0889632	0.329022	0.828628	-1.70089	0.667241	1.02905	-0.173237	0.111897	0.840938	0.679211	1.04118
P19823	ITIH2	inter-alpha-trypsin inhibitor heavy chain 2	0.112369	0.866256	0.131519	0.873147	-0.152072	0.0901925	0.329022	0.858926	-1.69438	0.720375	1.02413	-0.158506	0.0764348	0.853418	0.716159	1.01698
Q9UPN3	MACF1	microtubule actin crosslinking factor 1	0.148279	1.17688	0.108718	1.19548	0.188017	0.090985	0.329022	1.20685	1.69022	0.970437	1.50087	0.194525	0.0800791	1.21473	0.976955	1.51038
Q01638	IL1RL1	interleukin 1 receptor like 1	0.0973812	1.18523	0.0586583	1.2143	0.173712	0.0913727	0.329022	1.18971	1.6882	0.97242	1.45556	0.145167	0.153433	1.15623	0.94729	1.41126
A0A075B6K0	IGLV3-16	immunoglobulin lambda variable 3-16	0.123276	0.855126	0.0796951	0.838539	-0.170228	0.0914101	0.329022	0.843472	-1.68801	0.692196	1.02781	-0.144563	0.149358	0.865401	0.711	1.05333
A0M8Q6	IGLC7	immunoglobulin lambda constant 7	0.10362	1.23892	0.139349	1.20692	0.219647	0.0918202	0.329022	1.24564	1.68587	0.964915	1.60803	0.2356	0.0640605	1.26567	0.986323	1.62413
P01033	TIMP1	TIMP metallopeptidase inhibitor 1	0.0686663	1.24458	0.0956609	1.21928	0.200998	0.0926725	0.329786	1.22262	1.68147	0.967253	1.54541	0.206905	0.0847027	1.22987	0.972078	1.55602
P56715	RP1	RP1 axonemal microtubule associated	0.0834588	0.832339	0.123317	0.849472	-0.177237	0.0939814	0.332153	0.837581	-1.67476	0.680681	1.03065	-0.1721	0.103405	0.841895	0.684392	1.03565
Q9UK55	SERPINA10	serpin family A member 10	0.121738	0.863513	0.105717	0.859015	-0.155762	0.096868	0.336768	0.855763	-1.66023	0.712021	1.02852	-0.156874	0.0910158	0.854812	0.712623	1.02537
P01704	IGLV2-14	immunoglobulin lambda variable 2-14	0.0962077	0.847168	0.0950147	0.846476	-0.166642	0.0970071	0.336768	0.846502	-1.65954	0.69527	1.03063	-0.121666	0.221143	0.885444	0.728642	1.07599
P04264	KRT1	keratin 1	0.0614838	1.2085	0.134989	1.16231	0.165573	0.097245	0.336768	1.18007	1.65836	0.970333	1.43514	0.155989	0.12183	1.16881	0.959228	1.42419
P04275	VWF	von Willebrand factor	0.0969708	0.828689	0.123093	0.841802	-0.183157	0.102944	0.354015	0.832637	-1.63075	0.668115	1.03767	-0.176529	0.113148	0.838175	0.673725	1.04276
P02753	RBP4	retinol binding protein 4	0.122379	0.856407	0.106808	0.851118	-0.161264	0.104903	0.354015	0.851067	-1.62154	0.70034	1.03423	-0.136747	0.178911	0.872191	0.714515	1.06466
A0A087WW87	IGKV2-40	immunoglobulin kappa variable 2-40	0.0858176	1.29724	0.0895046	1.28454	0.242733	0.105034	0.354015	1.27473	1.62092	0.950491	1.70957	0.258355	0.0793616	1.2948	0.970177	1.72804
P18065	IGFBP2	insulin like growth factor binding protein 2	0.127933	1.24981	0.183342	1.19842	0.23788	0.105355	0.354015	1.26856	1.61943	0.951204	1.69179	0.225894	0.140227	1.25344	0.928404	1.69228
A0A096LPE2	SAA2-SAA4	SAA2-SAA4 readthrough	0.12124	0.846793	0.0613629	0.820926	-0.172691	0.105926	0.354015	0.841398	-1.61678	0.682466	1.03734	-0.157611	0.138214	0.854182	0.69351	1.05208
Q15485	FCN2	ficolin 2	0.0591728	0.835893	0.181453	0.878502	-0.15487	0.107428	0.354015	0.856527	-1.60986	0.709338	1.03426	-0.129306	0.189263	0.878705	0.724434	1.06583
P02787	TF	transferrin	0.130728	1.19334	0.090252	1.21762	0.187652	0.107676	0.354015	1.20641	1.60873	0.959853	1.51631	0.185026	0.111573	1.20325	0.958017	1.51126
P55786	NPEPPS	aminopeptidase puromycin sensitive	0.103406	1.19528	0.163463	1.16487	0.175248	0.107714	0.354015	1.19154	1.60855	0.962435	1.47519	0.187788	0.0834188	1.20658	0.975485	1.49242
P0DOX5	N/A	Immunoglobulin gamma-1 heavy chain	0.107101	0.870589	0.0799809	0.863352	-0.137503	0.108677	0.35416	0.871532	-1.60417	0.73675	1.03097	-0.117008	0.178247	0.889578	0.750235	1.0548
Q6UXB8	PI16	peptidase inhibitor 16	0.11321	0.862918	0.0861821	0.85121	-0.147016	0.109131	0.35416	0.86328	-1.60211	0.721175	1.03339	-0.160481	0.0842926	0.851734	0.709861	1.02196
A0A0C4DH36	IGHV3-38	immunoglobulin heavy variable 3-38 (non-functional)	0.117194	1.20556	0.145613	1.1821	0.18931	0.110652	0.354607	1.20842	1.59527	0.957641	1.52486	0.147827	0.20467	1.15931	0.922553	1.45683
P02776	PF4	platelet factor 4	0.130241	1.19576	0.122505	1.1997	0.187767	0.110994	0.354607	1.20655	1.59374	0.957767	1.51996	0.206287	0.0811787	1.22911	0.97476	1.54982
P00746	CFD	complement factor D	0.149756	0.868944	0.0525628	0.83052	-0.153561	0.112106	0.354607	0.857649	-1.5888	0.709639	1.03653	-0.141363	0.145358	0.868174	0.717744	1.05013
Q8NAA6	LINC02694	long intergenic non-protein coding RNA 2694	0.124014	0.844372	0.0669974	0.818551	-0.174188	0.112872	0.354607	0.840139	-1.58542	0.677375	1.04201	-0.183481	0.0922946	0.832368	0.672261	1.0306
P01718	IGLV3-27	immunoglobulin lambda variable 3-27	0.155124	0.861924	0.0883717	0.839393	-0.164506	0.113384	0.354607	0.848312	-1.58316	0.692	1.03993	-0.176196	0.091596	0.838453	0.683246	1.02892
P60660	MYL6	myosin light chain 6	0.0882323	0.833408	0.101273	0.839756	-0.168485	0.113392	0.354607	0.844944	-1.58313	0.685862	1.04092	-0.14815	0.158836	0.862302	0.701709	1.05965
P68871	HBB	hemoglobin subunit beta	0.112748	0.846202	0.0860262	0.838085	-0.165664	0.114652	0.355041	0.847331	-1.57763	0.689712	1.04097	-0.141334	0.171078	0.868199	0.709128	1.06295
P20273	CD22	CD22 molecule	0.0820474	0.836079	0.149912	0.861807	-0.1624	0.114907	0.355041	0.850101	-1.57652	0.694681	1.04029	-0.183028	0.0751419	0.832745	0.680716	1.01873
P23142	FBLN1	fibulin 1	0.0948166	0.847219	0.100669	0.85115	-0.157435	0.116004	0.356294	0.854332	-1.57177	0.702046	1.03965	-0.142548	0.149471	0.867146	0.71435	1.05262
Q13790	APOF	apolipoprotein F	0.123407	0.864037	0.111185	0.863053	-0.147075	0.116693	0.356294	0.863229	-1.56881	0.718331	1.03736	-0.172888	0.0659671	0.841232	0.699642	1.01148
P60174	TPI1	triosephosphate isomerase 1	0.131732	0.869954	0.14635	0.875494	-0.144046	0.118179	0.358708	0.865848	-1.56246	0.722715	1.03733	-0.15008	0.100708	0.860639	0.719436	1.02956
O43866	CD5L	CD5 molecule like	0.0983873	0.843953	0.103079	0.847643	-0.159431	0.120608	0.362826	0.852629	-1.55223	0.697156	1.04277	-0.159017	0.121911	0.852982	0.697319	1.04339
P53708	ITGA8	integrin subunit alpha 8	0.11205	1.18799	0.134445	1.17354	0.167337	0.121389	0.362826	1.18215	1.54897	0.956568	1.46094	0.137962	0.195529	1.14793	0.931515	1.41463
Q6ZQQ6		WD repeat domain 87	0.104288	1.20236	0.14636	1.17841	0.175605	0.122099	0.362826	1.19197	1.54602	0.954067	1.48919	0.178989	0.112388	1.19601	0.958877	1.49178
P01042	KNG1	kininogen 1	0.162333	0.868487	0.145263	0.865394	-0.155	0.123458	0.362826	0.856415	-1.54042	0.703126	1.04312	-0.119642	0.230177	0.887238	0.729735	1.07874
P20851	C4BPB	complement component 4 binding protein beta	0.108953	0.855189	0.13717	0.865137	-0.150605	0.123785	0.362826	0.860188	-1.53908	0.710065	1.04205	-0.153279	0.117294	0.857891	0.708155	1.03929
Q16610	ECM1	extracellular matrix protein 1	0.113038	0.85054	0.113864	0.851922	-0.15822	0.124269	0.362826	0.853662	-1.5371	0.697697	1.04449	-0.156837	0.131136	0.854843	0.697353	1.0479
Q02641	CACNB1	calcium voltage-gated channel auxiliary subunit beta 1	0.141954	1.17362	0.105198	1.19333	0.166454	0.12472	0.362826	1.18111	1.53526	0.954994	1.46076	0.161048	0.133686	1.17474	0.951775	1.44994
P08311	CTSG	cathepsin G	0.141778	1.186	0.0884566	1.21644	0.176787	0.125161	0.362826	1.19338	1.53347	0.952016	1.49593	0.162764	0.152881	1.17676	0.941375	1.471
P14618	PKM	pyruvate kinase M1/2	0.161201	0.875917	0.182155	0.882991	-0.143018	0.126523	0.364725	0.866738	-1.52796	0.721461	1.04127	-0.149449	0.121318	0.861182	0.712825	1.04042
A0A0B4J1V6	IGHV3-73	immunoglobulin heavy variable 3-73	0.12904	0.85713	0.12083	0.856786	-0.151859	0.129492	0.37121	0.859109	-1.51611	0.705972	1.04547	-0.151396	0.125148	0.859507	0.708294	1.043
Q92954	PRG4	proteoglycan 4	0.118318	0.859705	0.17623	0.876475	-0.14533	0.130376	0.371681	0.864737	-1.51262	0.716309	1.04392	-0.150929	0.140466	0.859909	0.703552	1.05101
P49913	CAMP	cathelicidin antimicrobial peptide	0.131078	0.866277	0.0997088	0.855758	-0.144259	0.131171	0.371891	0.865664	-1.5095	0.717796	1.04399	-0.160497	0.0958887	0.85172	0.705099	1.02883
Q147U7	SMCO1	single-pass membrane protein with coiled-coil domains 1	0.15905	1.21252	0.136748	1.22105	0.205195	0.133027	0.375092	1.22776	1.50227	0.939393	1.60466	0.218508	0.108505	1.24422	0.952811	1.62475
P05156	CFI	complement factor I	0.136743	1.1678	0.149922	1.15919	0.155274	0.134504	0.377196	1.16798	1.49658	0.953056	1.43137	0.148986	0.143486	1.16066	0.950639	1.41707
P00488	F13A1	coagulation factor XIII A chain	0.19661	0.885496	0.124982	0.869272	-0.137139	0.136706	0.381299	0.871849	-1.48817	0.727779	1.04444	-0.13599	0.149236	0.872852	0.725568	1.05003
P02671	FGA	fibrinogen alpha chain	0.192168	0.880081	0.0912452	0.850062	-0.144724	0.138411	0.383978	0.865261	-1.48174	0.714508	1.04782	-0.116549	0.226713	0.889987	0.736744	1.0751
O60306	AQR	aquarius intron-binding spliceosomal factor	0.186982	1.14689	0.137738	1.1653	0.152003	0.142112	0.392139	1.16416	1.46797	0.950328	1.42611	0.141791	0.16801	1.15234	0.941959	1.4097
P62328	TMSB10/TMSB4X	thymosin beta 4 X-linked	0.150902	0.865349	0.105302	0.853089	-0.145002	0.145814	0.400213	0.86502	-1.45448	0.711484	1.05169	-0.162462	0.102215	0.850048	0.699554	1.03292
P0DOX2	N/A	Immunoglobulin alpha-2 heavy chain	0.141759	0.864436	0.148496	0.868006	-0.143918	0.147864	0.402523	0.865959	-1.44712	0.712595	1.05233	-0.147164	0.132523	0.863153	0.712541	1.0456
Q12805	EFEMP1	EGF containing fibulin extracellular matrix protein 1	0.19927	1.14828	0.233521	1.13489	0.155261	0.14833	0.402523	1.16796	1.44546	0.946231	1.44165	0.1264	0.235079	1.13474	0.921044	1.39801
P01721	IGLV6-57	immunoglobulin lambda variable 6-57	0.176558	1.21778	0.138465	1.24322	0.211889	0.148996	0.402523	1.23601	1.44309	0.92691	1.64819	0.193536	0.201211	1.21353	0.901898	1.63285
P01031	C5	complement C5	0.196157	0.888215	0.181244	0.886518	-0.13048	0.150436	0.404296	0.877674	-1.43799	0.734677	1.04851	-0.136847	0.127375	0.872104	0.731409	1.03986
Q969T7	NT5C3B	5'-nucleotidase, cytosolic IIIB	0.128172	1.18545	0.15877	1.16937	0.159526	0.152388	0.407421	1.17295	1.43115	0.942754	1.45936	0.133784	0.230461	1.14315	0.918622	1.42255
P04180	LCAT	lecithin-cholesterol acyltransferase	0.185837	0.873783	0.224465	0.883809	-0.142163	0.157819	0.419767	0.86748	-1.41244	0.71217	1.05666	-0.142241	0.161406	0.867412	0.710826	1.05849
O95445	APOM	apolipoprotein M	0.194221	0.870287	0.1473	0.857819	-0.149941	0.158695	0.419931	0.860759	-1.40947	0.698761	1.06031	-0.158746	0.134456	0.853213	0.693071	1.05036
A0A0A0MS15	IGHV3-49	immunoglobulin heavy variable 3-49	0.178795	0.860402	0.133337	0.845734	-0.156144	0.163943	0.431605	0.855436	-1.39193	0.686593	1.0658	-0.15237	0.177663	0.858671	0.688033	1.07163
P02790	HPX	hemopexin	0.180413	0.876668	0.261435	0.896846	-0.132934	0.171199	0.447692	0.875523	-1.36836	0.723725	1.05916	-0.121896	0.210426	0.88524	0.731496	1.0713
A0A0C4DH43	IGHV2-70D	immunoglobulin heavy variable 2-70D	0.187193	1.19784	0.142112	1.22161	0.186355	0.171789	0.447692	1.20485	1.36648	0.922247	1.57405	0.199357	0.13685	1.22062	0.938659	1.58727
O75449	KATNA1	katanin catalytic subunit A1	0.182881	1.16133	0.14217	1.1752	0.150649	0.175987	0.45449	1.16259	1.35322	0.93468	1.44607	0.129225	0.242104	1.13795	0.916401	1.41305
P01703	IGLV1-40	immunoglobulin lambda variable 1-40	0.198075	1.1475	0.222914	1.13713	0.145625	0.176229	0.45449	1.15676	1.35246	0.936677	1.42856	0.178558	0.0928368	1.19549	0.970753	1.47226
P02765	AHSG	alpha 2-HS glycoprotein	0.159416	0.862839	0.133422	0.857703	-0.141064	0.17704	0.45449	0.868433	-1.34993	0.707597	1.06583	-0.125253	0.224269	0.882274	0.720893	1.07978
Q01064	PDE1B	phosphodiesterase 1B	0.255089	0.87726	0.193287	0.863084	-0.152646	0.18011	0.459776	0.858433	-1.34042	0.686705	1.07311	-0.16164	0.149588	0.850748	0.682837	1.05995
P0DJI8	SAA1	serum amyloid A1	0.127003	1.15394	0.2637	1.10926	0.125547	0.180881	0.459776	1.13377	1.33805	0.943314	1.36268	0.12546	0.180774	1.13367	0.943394	1.36232	10
Q9Y4R8	TELO2	telomere maintenance 2	0.22098	1.15102	0.125827	1.19148	0.151615	0.186017	0.469517	1.16371	1.32246	0.929515	1.45692	0.162751	0.154675	1.17674	0.940462	1.47239
P58335	ANTXR2	ANTXR cell adhesion molecule 2	0.155699	0.860405	0.183036	0.86873	-0.139469	0.186533	0.469517	0.86982	-1.32091	0.707217	1.06981	-0.144379	0.168408	0.865559	0.704803	1.06298
A0A075B6S5	IGKV1-27	immunoglobulin kappa variable 1-27	0.204175	1.19716	0.260477	1.16888	0.184247	0.189703	0.473662	1.20231	1.31146	0.912914	1.58345	0.178662	0.201818	1.19562	0.908747	1.57304
P02775	PPBP	pro-platelet basic protein	0.211861	1.15296	0.19151	1.15766	0.148605	0.190016	0.473662	1.16021	1.31053	0.929002	1.44897	0.173459	0.130623	1.18941	0.949853	1.48939
P10909	CLU	clusterin	0.15529	0.859106	0.126599	0.851755	-0.138178	0.191449	0.47494	0.870943	-1.30631	0.707864	1.07159	-0.124308	0.231154	0.883108	0.720517	1.08239
Q96PD5	PGLYRP2	peptidoglycan recognition protein 2	0.181734	0.875302	0.251904	0.889855	-0.131952	0.193351	0.477364	0.876383	-1.30073	0.71836	1.06917	-0.110457	0.278561	0.895425	0.733258	1.09346
Q6UWP8	SBSN	suprabasin	0.201333	0.871834	0.127978	0.84851	-0.139623	0.194946	0.479011	0.869686	-1.29608	0.704148	1.07414	-0.126078	0.23539	0.881546	0.715814	1.08565
P19827	ITIH1	inter-alpha-trypsin inhibitor heavy chain 1	0.233219	0.891611	0.33168	0.911258	-0.122647	0.198795	0.486153	0.884576	-1.28499	0.733652	1.06655	-0.123258	0.190797	0.884035	0.73497	1.06333
A5PL27	CP	ceruloplasmin	0.26083	0.89629	0.197951	0.880217	-0.124576	0.204044	0.496637	0.882871	-1.27011	0.728463	1.07001	-0.126331	0.192379	0.881323	0.728858	1.06568
P37840	SNCA	synuclein alpha	0.259026	1.12291	0.24028	1.1266	0.128222	0.207726	0.502016	1.13681	1.25984	0.931221	1.38778	0.111575	0.272259	1.11804	0.916112	1.36447
Q04756	HGFAC	HGF activator	0.216726	0.891383	0.246472	0.900846	-0.116169	0.208292	0.502016	0.890325	-1.25828	0.742952	1.06693	-0.111715	0.228969	0.894299	0.745482	1.07282
P04406	GAPDH	glyceraldehyde-3-phosphate dehydrogenase	0.332182	0.914411	0.233432	0.899	-0.114239	0.209173	0.502016	0.892045	-1.25584	0.746371	1.06615	-0.110379	0.228059	0.895495	0.748368	1.07155
Q9Y6R7	FCGBP	Fc fragment of IgG binding protein	0.154768	0.85371	0.182657	0.862652	-0.138163	0.210863	0.5035	0.870957	-1.2512	0.701457	1.08141	-0.128237	0.242924	0.879645	0.709295	1.09091
P14174	MIF	macrophage migration inhibitory factor	0.196012	0.881947	0.213857	0.886781	-0.120889	0.212058	0.5035	0.886132	-1.24793	0.732892	1.07141	-0.109738	0.254555	0.896068	0.741917	1.08225
P04196	HRG	histidine rich glycoprotein	0.161838	0.861477	0.220658	0.882431	-0.131756	0.212742	0.5035	0.876555	-1.24606	0.712481	1.07841	-0.113525	0.278241	0.892682	0.727066	1.09602
Q9Y6Z7	COLEC10	collectin subfamily member 10	0.188025	1.14839	0.250881	1.12855	0.130283	0.214818	0.5035	1.13915	1.24042	0.927208	1.39954	0.142255	0.174838	1.15287	0.938718	1.41588
Q9BXR6	CFHR5	complement factor H related 5	0.307562	0.923713	0.239195	0.913627	-0.0951168	0.215008	0.5035	0.909267	-1.23991	0.782334	1.05679	-0.108862	0.15088	0.896854	0.773057	1.04048
P0DTE1	IGHV3-38-3	Probable non-functional immunoglobulin heavy variable 3-38-3	0.189686	1.15869	0.206849	1.14983	0.136722	0.216533	0.5035	1.14651	1.2358	0.923004	1.42414	0.127929	0.245135	1.13647	0.915936	1.41011
P22792	CPN2	carboxypeptidase N subunit 2	0.279745	0.889759	0.270961	0.88555	-0.1328	0.216622	0.5035	0.87564	-1.23556	0.709309	1.08098	-0.156188	0.147407	0.855399	0.692469	1.05666
Q5EBM2	Uncharacterized protein	N/A	0.223946	1.67242	0.211435	1.62487	0.526751	0.218629	0.504574	1.69342	1.23018	0.731615	3.91966	0.578496	0.197172	1.78335	0.740302	4.29602
P35858	IGFALS	insulin like growth factor binding protein acid labile subunit	0.298673	0.908984	0.24163	0.899364	-0.111252	0.21904	0.504574	0.894713	-1.22908	0.749264	1.0684	-0.128135	0.150504	0.879734	0.738736	1.04764	9
P22352	GPX3	glutathione peroxidase 3	0.217303	0.879921	0.245209	0.888787	-0.125234	0.221059	0.506962	0.882291	-1.22372	0.721937	1.07826	-0.139854	0.164811	0.869485	0.713773	1.05917
Q7Z2U7	N/A	Uncharacterized protein	0.21149	0.87232	0.12753	0.850737	-0.127899	0.234803	0.536099	0.879942	-1.18808	0.712555	1.08665	-0.0981502	0.356203	0.906513	0.735902	1.11668
P02786	TFRC	transferrin receptor	0.347159	0.914839	0.267	0.90145	-0.110321	0.237605	0.540106	0.895547	-1.18099	0.745716	1.07548	-0.123568	0.179502	0.883761	0.737859	1.05851
A0A0C4DH25	IGKV3D-20	immunoglobulin kappa variable 3D-20	0.301155	0.908444	0.148216	0.875074	-0.109751	0.23998	0.541726	0.896057	-1.17504	0.746157	1.07607	-0.12529	0.176798	0.882241	0.735576	1.05815
P02649	APOE	apolipoprotein E	0.235155	0.877843	0.165348	0.860511	-0.127686	0.241636	0.541726	0.88013	-1.17091	0.710759	1.08986	-0.124295	0.262957	0.883119	0.710403	1.09783
P31751	AKT2	AKT serine/threonine kinase 2	0.290717	0.90316	0.322431	0.910114	-0.112373	0.241916	0.541726	0.893711	-1.17021	0.740383	1.07879	-0.0852684	0.369681	0.918266	0.762182	1.10631
P01763	IGHV3-48	immunoglobulin heavy variable 3-48	0.290494	0.898428	0.364648	0.912619	-0.117773	0.242517	0.541726	0.888897	-1.16872	0.729581	1.083	-0.125702	0.207907	0.881878	0.725176	1.07244
P04217	A1BG	alpha-1-B glycoprotein	0.230091	0.880941	0.175817	0.871455	-0.121737	0.244581	0.542204	0.885381	-1.16361	0.721234	1.08689	-0.104774	0.312392	0.900528	0.734876	1.10352
P01767	IGHV3-53	immunoglobulin heavy variable 3-53	0.246043	0.888259	0.233916	0.885822	-0.118225	0.245676	0.542204	0.888496	-1.16092	0.727728	1.08478	-0.113299	0.265122	0.892883	0.731561	1.08978
Q9HDC9	APMAP	adipocyte plasma membrane associated protein	0.286032	0.904928	0.337181	0.914596	-0.108416	0.245883	0.542204	0.897254	-1.16041	0.747113	1.07757	-0.110682	0.227581	0.895224	0.747911	1.07155
P00748	F12	coagulation factor XII	0.254007	0.883238	0.298691	0.897045	-0.124594	0.247404	0.543237	0.882855	-1.15668	0.714823	1.09039	-0.125515	0.243399	0.882043	0.714335	1.08912
A0A0C4DH32	IGHV3-20	immunoglobulin heavy variable 3-20	0.276488	1.12351	0.208968	1.1421	0.122042	0.250405	0.547495	1.1298	1.14937	0.917526	1.39119	0.10239	0.332127	1.10782	0.900743	1.36249
O00187	MASP2	MBL associated serine protease 2	0.224075	0.884115	0.319311	0.906225	-0.115042	0.255494	0.554669	0.891329	-1.13711	0.731003	1.08682	-0.090976	0.366887	0.91304	0.749318	1.11253
Q08380	LGALS3BP	galectin 3 binding protein	0.272381	1.12081	0.281837	1.11572	0.118552	0.255836	0.554669	1.12587	1.13629	0.917649	1.38132	0.150197	0.154463	1.16206	0.945026	1.42895	7
P02647	APOA1	apolipoprotein A1	0.259705	0.887513	0.149259	0.862405	-0.118527	0.257751	0.555839	0.888228	-1.13172	0.723394	1.09062	-0.127908	0.222861	0.879935	0.716359	1.08086
A0A075B6Q5	IGHV3-64	immunoglobulin heavy variable 3-64	0.238692	1.282	0.241583	1.26169	0.228689	0.259436	0.555839	1.25695	1.12773	0.844699	1.8704	0.226358	0.240735	1.25403	0.859142	1.83041
Q12879	GRIN2A	glutamate ionotropic receptor NMDA type subunit 2A	0.224122	0.877403	0.228786	0.87925	-0.120849	0.259607	0.555839	0.886168	-1.12732	0.718233	1.09337	-0.0959397	0.367689	0.908519	0.737354	1.11942
P68133	ACTA1	actin alpha 1, skeletal muscle	0.565486	0.961397	0.179716	0.915255	-0.0734608	0.260734	0.555946	0.929173	-1.12466	0.817516	1.05608	-0.0943735	0.146853	0.909943	0.801015	1.03368
P63261	ACTG1	actin gamma 1	0.289755	1.12373	0.301956	1.11935	0.123516	0.262747	0.557932	1.13147	1.11992	0.911511	1.4045	0.101348	0.35677	1.10666	0.892073	1.37287
A0A075B6I1	IGLV4-60	immunoglobulin lambda variable 4-60	0.27617	0.89591	0.284021	0.898668	-0.112683	0.265473	0.561409	0.893433	-1.11355	0.732698	1.08943	-0.0812241	0.4165	0.921987	0.757933	1.12155
A0A0C4DH34	IGHV4-28	immunoglobulin heavy variable 4-28	0.269347	1.13156	0.204063	1.14904	0.123488	0.267163	0.562678	1.13144	1.10962	0.909703	1.40722	0.121481	0.275777	1.12917	0.907564	1.40488
P27169	PON1	paraoxonase 1	0.333079	0.915516	0.279891	0.908137	-0.097316	0.274857	0.576529	0.907269	-1.09195	0.761859	1.08043	-0.108776	0.21412	0.896931	0.755487	1.06486
Q9C0B5	ZDHHC5	zinc finger DHHC-type palmitoyltransferase 5	0.350848	0.910436	0.348033	0.911606	-0.108108	0.277408	0.579525	0.897531	-1.08616	0.738458	1.09087	-0.0841655	0.391886	0.919279	0.758179	1.11461
P30041	PRDX6	peroxiredoxin 6	0.246087	0.895362	0.392046	0.922109	-0.102579	0.280013	0.582607	0.902507	-1.08029	0.749244	1.08712	-0.110075	0.243052	0.895767	0.744616	1.0776
P49815	TSC2	TSC complex subunit 2	0.245649	0.884771	0.355467	0.90813	-0.11255	0.283625	0.587753	0.893552	-1.07221	0.72739	1.09767	-0.0651155	0.530378	0.936959	0.764505	1.14832
O95477	ABCA1	ATP binding cassette subfamily A member 1	0.231277	0.882	0.341098	0.905497	-0.11054	0.289574	0.597681	0.895351	-1.05906	0.729704	1.0986	-0.108239	0.297903	0.897413	0.731949	1.10028
A0A0B4J1U7	IGHV6-1	immunoglobulin heavy variable 6-1	0.295161	0.89893	0.263883	0.893878	-0.105548	0.294548	0.605526	0.899831	-1.0482	0.738665	1.09616	-0.120733	0.238988	0.88627	0.724919	1.08354
P01593	IGKV1D-33	immunoglobulin kappa variable 1D-33	0.297295	1.11059	0.432205	1.07922	0.104152	0.29667	0.606017	1.10977	1.0436	0.9126	1.34954	0.0985608	0.322498	1.10358	0.907828	1.34155
A0A0J9YXX1	IGHV5-10-1	immunoglobulin heavy variable 5-10-1	0.323023	1.14389	0.28818	1.15636	0.140434	0.298174	0.606017	1.15077	1.04036	0.883257	1.49931	0.123873	0.369964	1.13187	0.86335	1.48391
Q2M3V2	SOWAHA	sosondowah ankyrin repeat domain family member A	0.204789	0.870826	0.335287	0.901856	-0.111646	0.298311	0.606017	0.894361	-1.04006	0.724667	1.10379	-0.109153	0.308282	0.896593	0.726775	1.10609
Q5CZ94	DKFZp781M0386	Uncharacterized protein DKFZp781M0386	0.292711	1.11375	0.381979	1.09273	0.104763	0.300375	0.607817	1.11045	1.03563	0.910731	1.35396	0.102083	0.309111	1.10748	0.909702	1.34825
P09172	DBH	dopamine beta-hydroxylase	0.263311	1.12692	0.271424	1.12358	0.108267	0.307957	0.620726	1.11434	1.01952	0.904952	1.37219	0.10088	0.337321	1.10614	0.900147	1.35928
P00736	C1R	complement C1r	0.279862	0.901108	0.485733	0.936208	-0.0969267	0.310971	0.624362	0.907623	-1.01319	0.752443	1.09481	-0.081523	0.392872	0.921712	0.7645	1.11125
P01768	IGHV3-30	immunoglobulin heavy variable 3-30	0.346092	1.16089	0.252394	1.19675	0.158724	0.316323	0.632645	1.17201	1.00204	0.859211	1.5987	0.158605	0.3167	1.17187	0.859101	1.59852
P43652	AFM	afamin	0.358141	0.899327	0.287952	0.885171	-0.114419	0.322307	0.639668	0.891884	-0.989728	0.711054	1.1187	-0.138898	0.226222	0.870317	0.694987	1.08988
A0A0C4DH67	IGKV1-8	immunoglobulin kappa variable 1-8	0.358594	0.905092	0.249484	0.885132	-0.107032	0.322314	0.639668	0.898497	-0.989715	0.72688	1.11063	-0.132772	0.212743	0.875665	0.710621	1.07904
Q7Z2T5	TRMT1L	tRNA methyltransferase 1 like	0.395698	1.0929	0.356367	1.10043	0.102634	0.326404	0.645304	1.10809	0.981383	0.902719	1.36017	0.0906485	0.385785	1.09488	0.892071	1.34381
P02745	C1QA	complement C1q A chain	0.242336	0.900745	0.397269	0.926052	-0.0870202	0.331035	0.649826	0.916659	-0.972032	0.769136	1.09248	-0.0714219	0.42796	0.931069	0.780345	1.11091
P11226	MBL2	mannose binding lectin 2	0.335552	1.11184	0.472849	1.08082	0.106528	0.332101	0.649826	1.11241	0.969892	0.896956	1.37962	0.0954497	0.379598	1.10015	0.889165	1.36121
P08571	CD14	CD14 molecule	0.457789	0.930683	0.262842	0.899661	-0.0919667	0.332881	0.649826	0.912136	-0.968328	0.757208	1.09876	-0.0866231	0.363067	0.917023	0.760871	1.10522
P12429	ANXA3	annexin A3	0.319117	1.11023	0.241512	1.12981	0.101035	0.333729	0.649826	1.10632	0.966631	0.901379	1.35785	0.10804	0.294839	1.11409	0.910188	1.36368
P08637	FCGR3A/FCGR3B	Fc fragment of IgG receptor IIIa	0.393592	1.1114	0.498935	1.0847	0.117954	0.336611	0.651963	1.12519	0.960883	0.884576	1.43126	0.0879857	0.473363	1.09197	0.858536	1.38888
P04278	SHBG	sex hormone binding globulin	0.361403	0.909224	0.275331	0.892818	-0.0993678	0.339501	0.651963	0.90541	-0.955151	0.738397	1.1102	-0.111449	0.283165	0.894537	0.729801	1.09646
P01599	IGKV1-17	immunoglobulin kappa variable 1-17	0.382639	1.09386	0.534951	1.06384	0.0971044	0.339606	0.651963	1.10198	0.954944	0.902849	1.34502	0.0960433	0.341779	1.10081	0.903054	1.34186
P29622	SERPINA4	serpin family A member 4	0.337759	0.90846	0.347096	0.91179	-0.0943127	0.33988	0.651963	0.909998	-0.954402	0.749764	1.10448	-0.107889	0.280254	0.897727	0.738057	1.09194
P01602	IGKV1-5	immunoglobulin kappa variable 1-5	0.322462	0.901521	0.290185	0.898955	-0.0990176	0.342294	0.654161	0.905727	-0.949643	0.738316	1.1111	-0.0789158	0.447184	0.924118	0.753969	1.13266
P05019	IGF1	insulin like growth factor 1	0.349303	0.909913	0.422671	0.922763	-0.0949692	0.345525	0.657888	0.909401	-0.943304	0.746547	1.10778	-0.0724561	0.466426	0.930107	0.76533	1.13036
P33151	CDH5	cadherin 5	0.279388	0.915539	0.316614	0.922023	-0.0766286	0.346794	0.657888	0.926234	-0.940826	0.78957	1.08655	-0.100774	0.214812	0.904137	0.771047	1.0602
O43504	LAMTOR5	late endosomal/lysosomal adaptor, MAPK and MTOR activator 5	0.3784	1.0982	0.414008	1.09029	0.0992137	0.348394	0.658503	1.1043	0.937709	0.897481	1.35878	0.0923619	0.382745	1.09676	0.891332	1.34954
Q6PJG0	N/A	Uncharacterized protein	0.383696	1.13279	0.458316	1.1109	0.133284	0.351448	0.661851	1.14257	0.931784	0.863227	1.51232	0.128446	0.364236	1.13706	0.861549	1.50068
P02768	ALB	albumin	0.397039	0.923489	0.536978	0.945025	-0.0859431	0.354896	0.665914	0.917646	-0.925135	0.76489	1.10091	-0.0862751	0.346826	0.917342	0.766423	1.09798
P22681	CBL	Cbl proto-oncogene	0.299136	1.12068	0.323171	1.11444	0.0991739	0.36211	0.676988	1.10426	0.911352	0.892156	1.36679	0.114087	0.290116	1.12085	0.907291	1.38467
A0A087WSZ0	IGKV1D-8	immunoglobulin kappa variable 1D-8	0.384974	1.12062	0.354052	1.12882	0.116758	0.366785	0.683022	1.12385	0.902513	0.872138	1.4482	0.10285	0.447733	1.10832	0.849868	1.44538
Q02985	CFHR3	complement factor H related 3	0.326875	0.923634	0.391978	0.933444	-0.072932	0.367985	0.683022	0.929664	-0.900255	0.793171	1.08965	-0.0605928	0.452985	0.941206	0.803444	1.10259
Q9UQE7	SMC3	structural maintenance of chromosomes 3	0.395938	0.917643	0.484909	0.931493	-0.0904253	0.371853	0.687728	0.913543	-0.893008	0.749092	1.1141	-0.0978443	0.336227	0.90679	0.742845	1.10692
P00738	HP	haptoglobin	0.328171	0.909484	0.375091	0.918204	-0.0863602	0.374278	0.689742	0.917264	-0.888488	0.758153	1.10977	-0.0526679	0.579905	0.948695	0.787287	1.14319
P36915	GNL1	G protein nucleolar 1 (putative)	0.493344	0.930643	0.435338	0.92224	-0.0908074	0.382642	0.698455	0.913194	-0.873039	0.744775	1.1197	-0.0793564	0.445559	0.923711	0.753331	1.13262
P18206	VCL	vinculin	0.42543	1.14337	0.375526	1.15731	0.14778	0.384812	0.698455	1.15926	0.869063	0.830682	1.6178	0.157217	0.353999	1.17025	0.839251	1.63179
P01742	IGHV1-69	immunoglobulin heavy variable 1-69	0.46343	0.922788	0.286525	0.893623	-0.0939233	0.385253	0.698455	0.910353	-0.868259	0.736427	1.12535	-0.0891346	0.406017	0.914722	0.741273	1.12876
P36980	CFHR2	complement factor H related 2	0.42176	0.927586	0.349531	0.917142	-0.0803099	0.38569	0.698455	0.92283	-0.86746	0.76969	1.10644	-0.0562074	0.54203	0.945343	0.789083	1.13255
Q99969	RARRES2	retinoic acid receptor responder 2	0.359171	0.904366	0.362708	0.905592	-0.0948359	0.386805	0.698455	0.909522	-0.865427	0.733727	1.12744	-0.0905438	0.409923	0.913434	0.736455	1.13294
P07360	C8G	complement C8 gamma chain	0.519093	0.941345	0.488768	0.937941	-0.0798268	0.388218	0.698455	0.923276	-0.862854	0.770161	1.10683	-0.0884541	0.339022	0.915345	0.763544	1.09733
P07225	PROS1	protein S	0.297884	0.898717	0.288629	0.898466	-0.0879815	0.388876	0.698455	0.915778	-0.861658	0.749678	1.11868	-0.0761429	0.453467	0.926684	0.759402	1.13081
P26447	S100A4	S100 calcium binding protein A4	0.360068	0.908729	0.37981	0.91254	-0.0897659	0.389835	0.698455	0.914145	-0.859916	0.745002	1.12169	-0.0788657	0.448557	0.924164	0.75364	1.13327
P31949	S100A11	S100 calcium binding protein A11	0.414398	0.917668	0.537497	0.937284	-0.0899345	0.391671	0.69888	0.913991	-0.856591	0.743998	1.12283	-0.0892014	0.392662	0.914661	0.745474	1.12225
Q9H8L6	MMRN2	multimerin 2	0.352895	1.10177	0.469835	1.07778	0.0886506	0.392781	0.69888	1.0927	0.854584	0.89166	1.33907	0.0834444	0.418826	1.08702	0.887936	1.33075
P55290	CDH13	cadherin 13	0.46995	1.07491	0.399783	1.08609	0.0845659	0.396308	0.700853	1.08824	0.848234	0.895083	1.32309	0.0392549	0.690141	1.04004	0.857496	1.26143
O75882	ATRN	attractin	0.303426	0.903911	0.367359	0.916191	-0.0828984	0.396607	0.700853	0.920445	-0.847697	0.759897	1.11491	-0.0771848	0.434767	0.925719	0.762713	1.12356
A0A0C4DH24	IGKV6-21	immunoglobulin kappa variable 6-21 (non-functional)	0.459739	0.930318	0.483016	0.934795	-0.0818145	0.399701	0.703742	0.921443	-0.842156	0.761682	1.11471	-0.087472	0.365852	0.916245	0.758004	1.10752
Q569I7	N/A	Uncharacterized protein	0.452685	1.08534	0.539544	1.06709	0.0905035	0.400969	0.703742	1.09473	0.839892	0.886301	1.35216	0.101454	0.346393	1.10678	0.896078	1.36702
Q99715	COL12A1	collagen type XII alpha 1 chain	0.462184	0.92099	0.407954	0.91167	-0.0932179	0.404085	0.706807	0.910995	-0.834348	0.731835	1.13401	-0.0869978	0.436511	0.916679	0.736282	1.14128
A2NJV5	IGKV2-29	immunoglobulin kappa variable 2-29	0.387919	0.908205	0.326194	0.89878	-0.0909792	0.410057	0.711854	0.913037	-0.823793	0.735327	1.13369	-0.0618976	0.567001	0.939979	0.76047	1.16186
Q86YA3	ZGRF1	zinc finger GRF-type containing 1	0.44204	1.08197	0.337233	1.10399	0.0842924	0.41034	0.711854	1.08795	0.823296	0.890136	1.32972	0.102304	0.315721	1.10772	0.907053	1.35278
P07357	C8A	complement C8 alpha chain	0.531239	0.938583	0.607247	0.949771	-0.0823226	0.41129	0.711854	0.920975	-0.821626	0.756764	1.12082	-0.0813025	0.411313	0.921915	0.759374	1.11925
P00338	LDHA	lactate dehydrogenase A	0.541202	0.940422	0.450884	0.927841	-0.081512	0.412492	0.711854	0.921722	-0.819515	0.758463	1.12012	-0.082463	0.402531	0.920845	0.759161	1.11696
P0CF74	IGLC6	immunoglobulin lambda constant 6	0.318246	0.898085	0.445901	0.922057	-0.0869961	0.413869	0.711854	0.916681	-0.817105	0.744029	1.1294	-0.0478328	0.648066	0.953293	0.776292	1.17065
A0A0A0MS14	IGHV1-45	immunoglobulin heavy variable 1-45	0.308009	1.12507	0.416418	1.10162	0.0944318	0.422302	0.722024	1.09903	0.802435	0.872647	1.38415	0.100811	0.3727	1.10607	0.886172	1.38053
P62987	UBA52	ubiquitin A-52 residue ribosomal protein fusion product 1	0.484691	1.07481	0.318013	1.10812	0.0823788	0.422777	0.722024	1.08587	0.801613	0.887769	1.32817	0.0831705	0.415931	1.08673	0.889393	1.32784
P01743	IGHV1-46	immunoglobulin heavy variable 1-46	0.371459	0.921337	0.443629	0.931656	-0.0729171	0.424334	0.722024	0.929678	-0.798924	0.777397	1.11179	-0.102807	0.263724	0.902301	0.753444	1.08057
Q6P2Q9	PRPF8	pre-mRNA processing factor 8	0.324823	0.901426	0.423267	0.91955	-0.0834023	0.425379	0.722024	0.919981	-0.797125	0.749406	1.12938	-0.102304	0.32761	0.902755	0.735553	1.10797
Q8TBY8	PMFBP1	polyamine modulated factor 1 binding protein 1	0.49103	0.930215	0.483215	0.929402	-0.0827118	0.428921	0.725153	0.920616	-0.791039	0.750023	1.13001	-0.108269	0.29605	0.897387	0.732459	1.09945
Q06830	PRDX1	peroxiredoxin 1	0.432615	1.08507	0.396319	1.09176	0.0819342	0.430707	0.725153	1.08538	0.787982	0.885267	1.33074	0.0861001	0.406921	1.08992	0.889242	1.33587
Q6PIL0	IGHV7-81	immunoglobulin heavy variable 7-81 (non-functional)	0.326958	1.09762	0.686184	1.03854	0.0738867	0.431438	0.725153	1.07668	0.786733	0.895665	1.29429	0.0511835	0.585369	1.05252	0.875727	1.26499
A0A087WSY4	IGHV4-31	immunoglobulin heavy variable 4-31	0.382186	0.91697	0.408102	0.92272	-0.07733	0.433702	0.726591	0.925584	-0.782873	0.762667	1.1233	-0.0985223	0.317826	0.906175	0.746894	1.09943
O75955	FLOT1	flotillin 1	0.502239	1.08129	0.485417	1.08418	0.08988	0.438472	0.731188	1.09404	0.774776	0.871538	1.37335	0.0938243	0.418597	1.09837	0.875003	1.37875
P06681	C2	complement C2	0.429901	1.0907	0.451758	1.08539	0.0847411	0.439279	0.731188	1.08844	0.773411	0.878085	1.34918	0.103984	0.331849	1.10958	0.899386	1.3689
P54108	CRISP3	cysteine rich secretory protein 3	0.452069	1.10319	0.48666	1.09243	0.0993757	0.441221	0.732058	1.10448	0.770133	0.857669	1.42232	0.115607	0.372873	1.12256	0.870512	1.44757
P20742	PZP	PZP alpha-2-macroglobulin like	0.543014	1.07028	0.402811	1.09725	0.0851219	0.445093	0.735074	1.08885	0.763622	0.875148	1.35473	0.0848134	0.444349	1.08851	0.875883	1.35276
P04632	CAPNS1	calpain small subunit 1	0.403861	0.920918	0.473306	0.93157	-0.0751928	0.445888	0.735074	0.927565	-0.762289	0.764503	1.12541	-0.0587664	0.551652	0.942927	0.777045	1.14422
P13671	C6	complement C6	0.447642	0.922849	0.55983	0.940878	-0.0796715	0.448329	0.736744	0.92342	-0.758204	0.751543	1.1346	-0.08164	0.436395	0.921604	0.750335	1.13197
Q14624	ITIH4	inter-alpha-trypsin inhibitor heavy chain 4	0.345791	0.916319	0.336794	0.91572	-0.0703058	0.451408	0.739449	0.932109	-0.75307	0.776243	1.11927	-0.0434226	0.637612	0.957507	0.799232	1.14713
P62937	PPIA	peptidylprolyl isomerase A	0.417264	1.09487	0.458233	1.08645	0.0840146	0.454595	0.740129	1.08764	0.747776	0.872671	1.35558	0.100298	0.368898	1.1055	0.888266	1.37586
Q14409	GK3P	glycerol kinase 3 pseudogene	0.413885	0.919857	0.353621	0.912282	-0.0757978	0.454758	0.740129	0.927004	-0.747507	0.759919	1.13083	-0.0797566	0.425682	0.923341	0.758818	1.12354
A0A0C4DH29	IGHV1-3	immunoglobulin heavy variable 1-3	0.487861	0.932705	0.454526	0.929093	-0.07416	0.456994	0.740129	0.928523	-0.743805	0.763701	1.12892	-0.0849056	0.383553	0.918599	0.758899	1.11191
P04070	PROC	protein C, inactivator of coagulation factors Va and VIIIa	0.497719	0.931259	0.654156	0.954729	-0.0775214	0.45756	0.740129	0.925407	-0.74287	0.754232	1.13543	-0.0630194	0.538916	0.938925	0.767943	1.14798
A0A0B4J1V0	IGHV3-15	immunoglobulin heavy variable 3-15	0.472195	1.08271	0.559825	1.0641	0.0799242	0.462963	0.744727	1.0832	0.733976	0.875024	1.34092	0.0857266	0.423017	1.08951	0.883389	1.34372
P01871	IGHM	immunoglobulin heavy constant mu	0.362994	0.912083	0.409701	0.920255	-0.0736701	0.46329	0.744727	0.928978	-0.733441	0.762966	1.13111	-0.0705678	0.483709	0.931865	0.764863	1.13533
Q03591	CFHR1	complement factor H related 1	0.443322	0.923909	0.465115	0.927565	-0.0760549	0.46476	0.74477	0.926765	-0.731032	0.755807	1.13639	-0.0613758	0.549936	0.94047	0.769058	1.15009
P04075	ALDOA	aldolase, fructose-bisphosphate A	0.45434	0.920912	0.452632	0.921433	-0.0786382	0.470288	0.751296	0.924374	-0.72201	0.746684	1.14435	-0.0454894	0.674984	0.95553	0.772504	1.18192
P01714	IGLV3-19	immunoglobulin lambda variable 3-19	0.434723	1.09118	0.68195	1.04647	0.079728	0.47301	0.753311	1.08299	0.717591	0.871066	1.34648	0.0942496	0.390952	1.09883	0.885963	1.36285
P12259	F5	coagulation factor V	0.540098	0.945252	0.597359	0.953525	-0.0646159	0.477992	0.758905	0.937427	-0.709535	0.784186	1.12061	-0.0623266	0.48489	0.939576	0.788813	1.11915
P02747	C1QC	complement C1q C chain	0.43403	0.925622	0.656698	0.957381	-0.0701516	0.481146	0.761569	0.932252	-0.70446	0.766951	1.13318	-0.0512014	0.605241	0.950087	0.782426	1.15368
A0A0C4DH35	IGHV3-35	immunoglobulin heavy variable 3-35 (non-functional)	0.396142	1.09823	0.486483	1.07842	0.0764641	0.483119	0.762353	1.07946	0.701295	0.871761	1.33665	0.0561646	0.604025	1.05777	0.855477	1.3079
Q6GMX0	Uncharacterized protein	N/A	0.495993	0.932857	0.362889	0.914548	-0.0705832	0.485219	0.763333	0.93185	-0.697933	0.764295	1.13614	-0.0676917	0.498837	0.934549	0.768078	1.1371
O60333	KIF1B	kinesin family member 1B	0.43139	1.08826	0.527307	1.07032	0.0739729	0.490705	0.769617	1.07678	0.689188	0.872493	1.32889	0.076308	0.476441	1.07929	0.874816	1.33157
P01699	IGLV1-44	immunoglobulin lambda variable 1-44	0.456548	1.09683	0.455773	1.09103	0.0818368	0.492505	0.770098	1.08528	0.68633	0.8591	1.371	0.0813388	0.477848	1.08474	0.866515	1.35792
Q96MM6	HSPA12B	heat shock protein family A (Hsp70) member 12B	0.594866	0.945771	0.646578	0.953515	-0.070589	0.498409	0.773868	0.931845	-0.676995	0.759607	1.14314	-0.0540224	0.602252	0.947411	0.773221	1.16084
P02746	C1QB	complement C1q B chain	0.409445	0.918871	0.497845	0.933089	-0.0697061	0.499171	0.773868	0.932668	-0.675795	0.76195	1.14164	-0.0406895	0.699664	0.960127	0.780812	1.18062
P00441	SOD1	superoxide dismutase 1	0.575808	0.946039	0.462503	0.930366	-0.0667443	0.499415	0.773868	0.935434	-0.675411	0.770719	1.13535	-0.056573	0.564886	0.944997	0.779414	1.14576
P12111	COL6A3	collagen type VI alpha 3 chain	0.49857	1.07474	0.419366	1.08864	0.071111	0.502779	0.775258	1.0737	0.670124	0.872078	1.32194	0.0821701	0.433951	1.08564	0.883678	1.33376
P36955	SERPINF1	serpin family F member 1	0.487528	0.927432	0.60771	0.947937	-0.0719676	0.503317	0.775258	0.930561	-0.669281	0.753726	1.14888	-0.0515965	0.630833	0.949712	0.769481	1.17216
A0A075B6K5	IGLV3-9	immunoglobulin lambda variable 3-9	0.527338	0.933803	0.490124	0.931321	-0.0710507	0.504878	0.775349	0.931415	-0.666834	0.755869	1.14773	-0.0490185	0.643281	0.952163	0.773774	1.17168
Q9BUN1	C1orf56	chromosome 1 open reading frame 56	0.432055	1.08243	0.480079	1.07307	0.0664233	0.50988	0.780706	1.06868	0.659025	0.877108	1.30209	0.0828813	0.404406	1.08641	0.894088	1.32011
P01601	IGKC	immunoglobulin kappa constant	0.598786	0.951147	0.397041	0.925412	-0.0634641	0.516369	0.788303	0.938508	-0.648953	0.774807	1.1368	-0.0819259	0.397908	0.92134	0.761951	1.11407
P23083	IGHV1OR15-1	immunoglobulin heavy variable 1/OR15-1 (non-functional)	0.513042	1.07082	0.464511	1.07656	0.0653548	0.522995	0.794755	1.06754	0.638735	0.873549	1.3046	0.0900199	0.39393	1.0942	0.889635	1.34579
A0A0C4DH55	IGKV3D-7	immunoglobulin kappa variable 3D-7	0.513184	0.93632	0.524342	0.938382	-0.0642354	0.523676	0.794755	0.937784	-0.63769	0.769766	1.14248	-0.0214395	0.829781	0.978789	0.805007	1.19009
P03950	ANG	angiogenin	0.451565	1.08434	0.653675	1.04923	0.0676762	0.528763	0.797433	1.07002	0.629896	0.866835	1.32083	0.0777404	0.466169	1.08084	0.876909	1.3322
P05155	SERPING1	serpin family G member 1	0.440344	0.927094	0.504878	0.9367	-0.0616119	0.529939	0.797433	0.940248	-0.628099	0.77579	1.13957	-0.0636913	0.518142	0.938295	0.773468	1.13825
P00568	AK1	adenylate kinase 1	0.477536	0.933963	0.664308	0.95935	-0.0600584	0.531405	0.797433	0.94171	-0.625863	0.780249	1.13658	-0.0704859	0.458439	0.931941	0.773507	1.12283
O00299	CLIC1	chloride intracellular channel 1	0.626503	0.951374	0.611894	0.949764	-0.0634621	0.53195	0.797433	0.93851	-0.625032	0.76915	1.14516	-0.0663563	0.509948	0.935797	0.768175	1.14
P06727	APOA4	apolipoprotein A4	0.527112	0.930682	0.380109	0.907187	-0.0702225	0.533303	0.797433	0.932186	-0.622972	0.747398	1.16266	-0.0223896	0.834657	0.977859	0.792448	1.20665
Q06033	ITIH3	inter-alpha-trypsin inhibitor heavy chain 3	0.784634	1.02549	0.327795	1.09423	0.0576818	0.534713	0.797433	1.05938	0.620828	0.883005	1.27098	0.0749909	0.423933	1.07787	0.896888	1.29538
Q8NHQ9	DDX55	DEAD-box helicase 55	0.388302	1.08933	0.579866	1.05553	0.0598063	0.539118	0.80115	1.06163	0.614148	0.877165	1.28489	0.043972	0.650986	1.04495	0.863693	1.26425
P59665	DEFA1	Neutrophil defensin 1	0.553938	0.940982	0.470391	0.929226	-0.0624317	0.54031	0.80115	0.939477	-0.612344	0.769308	1.14729	-0.0520503	0.604223	0.949281	0.779682	1.15577
P01766	IGHV3-13	immunoglobulin heavy variable 3-13	0.482583	1.07145	0.69392	1.03816	0.059264	0.543797	0.804009	1.06106	0.607082	0.876277	1.2848	0.0666031	0.494988	1.06887	0.882765	1.29421
P04211	IGLV7-43	immunoglobulin lambda variable 7-43	0.530831	0.930828	0.521739	0.929963	-0.0688655	0.545455	0.804157	0.933452	-0.604584	0.746679	1.16695	-0.0767567	0.490888	0.926115	0.744428	1.15215
A6NMB1	SIGLEC16	sialic acid binding Ig like lectin 16	0.999418	0.99995	0.36768	0.943732	-0.0388121	0.54912	0.807173	0.961931	-0.59908	0.847222	1.09217	-0.0602412	0.345647	0.941537	0.830737	1.06712
P16070	CD44	CD44 molecule (Indian blood group)	0.62897	1.05103	0.661708	1.04582	0.0613313	0.55063	0.807173	1.06325	0.596817	0.869283	1.3005	0.0475379	0.643857	1.04869	0.857271	1.28284
P0DOX3	N/A	Immunoglobulin delta heavy chain	0.571658	1.06285	0.664711	1.04696	0.0638105	0.552686	0.807893	1.06589	0.59374	0.863436	1.31581	0.06453	0.541481	1.06666	0.867086	1.31216
Q5T0Z8	C6orf132	chromosome 6 open reading frame 132	0.632457	1.05432	0.620508	1.05593	0.0638215	0.561339	0.816044	1.0659	0.580854	0.859389	1.32204	0.0736914	0.500763	1.07647	0.868637	1.33404
P80108	GPLD1	glycosylphosphatidylinositol specific phospholipase D1	0.497609	0.937165	0.631724	0.955658	-0.0556635	0.561426	0.816044	0.945857	-0.580725	0.783854	1.14134	-0.0385133	0.687909	0.962219	0.797373	1.16114
P52209	PGD	phosphogluconate dehydrogenase	0.470606	1.0776	0.46576	1.07769	0.0588871	0.567354	0.820218	1.06066	0.571953	0.866832	1.29782	0.0664401	0.515273	1.0687	0.87485	1.3055
P01344	IGF2	insulin like growth factor 2	0.62887	1.04697	0.620445	1.047	0.0538595	0.568944	0.820218	1.05534	0.569608	0.876806	1.27022	0.0326818	0.738984	1.03322	0.852515	1.25223
P11597	CETP	cholesteryl ester transfer protein	0.593462	0.946811	0.569736	0.944544	-0.0577295	0.572732	0.820218	0.943905	-0.564032	0.772334	1.15359	-0.0708939	0.484353	0.931561	0.763693	1.13633
P02748	C9	complement C9	0.673709	0.963424	0.568031	0.951494	-0.0495099	0.573325	0.820218	0.951696	-0.563162	0.801058	1.13066	-0.0480635	0.579614	0.953073	0.804026	1.12975
A0A0B4J1U3	IGLV1-36	immunoglobulin lambda variable 1-36	0.618832	0.950938	0.562254	0.943856	-0.0561252	0.5759	0.820218	0.945421	-0.559384	0.776639	1.15088	-0.0741527	0.466829	0.92853	0.760415	1.13381
P01833	PIGR	polymeric immunoglobulin receptor	0.744032	1.03651	0.645188	1.05113	0.0607207	0.576	0.820218	1.0626	0.559238	0.85891	1.3146	0.0765444	0.478603	1.07955	0.873547	1.33413
P01034	CST3	cystatin C	0.614326	1.05523	0.940601	1.00796	0.0593118	0.57647	0.820218	1.06111	0.558548	0.861725	1.30662	0.0646749	0.555183	1.06681	0.860559	1.3225
P02675	FGB	fibrinogen beta chain	0.683424	0.961453	0.614379	0.953297	-0.0532688	0.577142	0.820218	0.948125	-0.557565	0.786216	1.14338	-0.0418287	0.659143	0.959034	0.796368	1.15493
A0A087WSX0	IGLV5-45	immunoglobulin lambda variable 5-45	0.570179	0.934368	0.526356	0.927439	-0.0669286	0.580943	0.820218	0.935262	-0.552007	0.73744	1.18615	-0.0753276	0.52921	0.92744	0.733466	1.17271
P13796	LCP1	lymphocyte cytosolic protein 1	0.51801	1.08645	0.475703	1.09381	0.0682591	0.581119	0.820218	1.07064	0.551751	0.840112	1.36443	0.053236	0.659111	1.05468	0.832525	1.33611
Q05315	CLC	Charcot-Leyden crystal galectin	0.528605	1.06811	0.446823	1.08247	0.0573192	0.581782	0.820218	1.05899	0.550783	0.863592	1.29861	0.0574071	0.57957	1.05909	0.864427	1.29758
A0A075B6R9	IGKV2D-24	immunoglobulin kappa variable 2D-24 (non-functional)	0.433154	1.09519	0.570348	1.06677	0.0614763	0.585041	0.822496	1.06341	0.546036	0.852832	1.32597	0.069218	0.526756	1.07167	0.86492	1.32784
Q13103	SPP2	secreted phosphoprotein 2	0.64246	1.04685	0.625569	1.04894	0.0533699	0.586586	0.822496	1.05482	0.543789	0.870234	1.27856	0.0467178	0.634782	1.04783	0.864113	1.2706
P26038	MSN	moesin	0.61271	1.05548	0.512269	1.07222	0.0572974	0.589895	0.824033	1.05897	0.538988	0.859795	1.30429	0.0733054	0.489199	1.07606	0.874199	1.32453
Q6EMK4	VASN	vasorin	0.654628	1.05447	0.504639	1.08407	0.0636044	0.591283	0.824033	1.06567	0.536977	0.844884	1.34415	0.0395935	0.742821	1.04039	0.82126	1.31798
B7ZKJ8	ITIH4	inter-alpha-trypsin inhibitor heavy chain 4	0.79603	0.975808	0.768339	0.97319	-0.0497382	0.592473	0.824033	0.951478	-0.535255	0.793049	1.14156	-0.0510612	0.574806	0.950221	0.794962	1.1358
P49908	SELENOP	selenoprotein P	0.538669	0.93768	0.479289	0.929162	-0.054813	0.600396	0.832808	0.946662	-0.523831	0.771125	1.16216	-0.0568733	0.589237	0.944714	0.768492	1.16134
P07195	LDHB	lactate dehydrogenase B	0.494739	1.07275	0.590119	1.05627	0.052404	0.607225	0.839201	1.0538	0.514038	0.86294	1.28688	0.027566	0.784436	1.02795	0.843706	1.25243
Q9UNU6	CYP8B1	cytochrome P450 family 8 subfamily B member 1	0.60914	0.947885	0.713398	0.96243	-0.0535324	0.608258	0.839201	0.947875	-0.512562	0.772412	1.1632	-0.0581506	0.576577	0.943508	0.769308	1.15715
P01780	IGHV3-7	immunoglobulin heavy variable 3-7	0.73152	1.03325	0.623714	1.04679	0.0477667	0.610695	0.840316	1.04893	0.509082	0.872722	1.26071	0.0295538	0.750515	1.02999	0.858452	1.23582
P61769	B2M	beta-2-microglobulin	0.616282	0.945922	0.474738	0.92544	-0.0563648	0.612989	0.841229	0.945194	-0.505812	0.759742	1.17591	-0.0204797	0.849951	0.979729	0.792424	1.21131	16
P06312	IGKV4-1	immunoglobulin kappa variable 4-1	0.536322	0.938685	0.496575	0.93463	-0.0509443	0.614745	0.841402	0.950332	-0.503312	0.779321	1.15887	-0.0407443	0.685587	0.960075	0.788203	1.16942
P01701	IGLV1-51	immunoglobulin lambda variable 1-51	0.705145	1.04125	0.810672	1.02533	0.0519016	0.622161	0.84748	1.05327	0.492789	0.856818	1.29477	0.0586683	0.572771	1.06042	0.864829	1.30025
P01764	IGHV3-23	immunoglobulin heavy variable 3-23	0.441394	1.08447	0.544816	1.06391	0.0507631	0.622471	0.84748	1.05207	0.492351	0.859573	1.28768	0.0500604	0.626835	1.05133	0.859201	1.28643
P0DJI9	SAA2	serum amyloid A2	0.796414	0.974733	0.468789	0.931875	-0.0470811	0.630381	0.855626	0.95401	-0.48119	0.78753	1.15568	-0.0616862	0.526429	0.940178	0.776818	1.13789
Q9UP83	COG5	component of oligomeric golgi complex 5	0.641264	1.0456	0.489518	1.06822	0.0459701	0.631771	0.855626	1.04704	0.479236	0.867586	1.26362	0.0669969	0.483972	1.06929	0.886376	1.28996
Q6MZV7	DKFZp686C11235	Uncharacterized protein	0.550599	1.06357	0.595115	1.05584	0.0486545	0.63434	0.856557	1.04986	0.475627	0.859122	1.28294	0.0331655	0.744342	1.03372	0.846904	1.26175
A0A075B6J9	IGLV2-18	immunoglobulin lambda variable 2-18	0.535539	0.938849	0.563633	0.944169	-0.0475654	0.639769	0.856557	0.953548	-0.468021	0.781327	1.16373	-0.0452414	0.654166	0.955767	0.78413	1.16497
Q9Y620	RAD54B	RAD54 homolog B	0.700109	1.04917	0.715896	1.04665	0.0583874	0.64008	0.856557	1.06013	0.467587	0.829977	1.35409	0.0891384	0.471147	1.09323	0.857864	1.39318
Q9BWP8	COLEC11	collectin subfamily member 11	0.620441	1.05387	0.644034	1.04987	0.0493939	0.640734	0.856557	1.05063	0.466673	0.8538	1.29285	0.0823317	0.432858	1.08582	0.883896	1.33386
A0A087WSY6	IGKV3D-15	immunoglobulin kappa variable 3D-15	0.596763	0.946381	0.503231	0.933823	-0.0484277	0.640758	0.856557	0.952726	-0.46664	0.777372	1.16764	-0.0356094	0.724134	0.965017	0.791868	1.17603
P35579	MYH9	myosin heavy chain 9	0.797363	1.02683	0.678612	1.04334	0.0466205	0.647977	0.861913	1.04772	0.456574	0.857689	1.27987	0.0563803	0.578068	1.058	0.867365	1.29053
A0A0A0MT36	IGKV6D-21	immunoglobulin kappa variable 6D-21 (non-functional)	0.543684	0.937805	0.465506	0.927051	-0.0475852	0.648105	0.861913	0.953529	-0.456396	0.777291	1.16973	-0.0316303	0.757515	0.968865	0.792607	1.18432
P05062	ALDOB	aldolase, fructose-bisphosphate B	0.629313	1.04953	0.612639	1.05181	0.0452598	0.650125	0.862377	1.0463	0.453588	0.860439	1.27231	0.0327839	0.740941	1.03333	0.850803	1.25501
Q9NZP8	C1RL	complement C1r subcomponent like	0.543574	0.935627	0.779125	0.969924	-0.0489251	0.655285	0.863737	0.952252	-0.446432	0.768185	1.18042	-0.0227417	0.834531	0.977515	0.789685	1.21002
A0A0C4DH38	IGHV5-51	immunoglobulin heavy variable 5-51	0.645841	0.954343	0.757743	0.969354	-0.0460521	0.655833	0.863737	0.954992	-0.445673	0.779906	1.16938	-0.0352667	0.730439	0.965348	0.789868	1.17981
P23528	CFL1	cofilin 1	0.70666	1.04135	0.705508	1.04115	0.0474147	0.657615	0.863737	1.04856	0.443208	0.850214	1.29317	0.0762982	0.474252	1.07928	0.87574	1.33014
Q01484	ANK2	ankyrin 2	0.801475	0.976654	0.534432	0.944399	-0.041298	0.658677	0.863737	0.959543	-0.44174	0.798886	1.15251	-0.0411528	0.653662	0.959682	0.801778	1.14868
P01024	C3	complement C3	0.770156	0.969682	0.737897	0.965675	-0.045593	0.659636	0.863737	0.955431	-0.440416	0.779972	1.17036	-0.0523943	0.605629	0.948955	0.777799	1.15777
P05154	SERPINA5	serpin family A member 5	0.811728	0.976429	0.537473	0.940412	-0.0432935	0.661194	0.863737	0.95763	-0.438265	0.789062	1.16221	-0.0361824	0.713583	0.964464	0.795016	1.17003
A0A075B6H7	IGKV3-7	immunoglobulin kappa variable 3-7 (non-functional)	0.708611	1.0384	0.812556	1.02405	0.0437213	0.664394	0.865725	1.04469	0.433855	0.857447	1.27282	0.019983	0.840712	1.02018	0.839547	1.23969
Q16671	AMHR2	anti-Mullerian hormone receptor type 2	0.764855	1.03215	0.544135	1.06602	0.045364	0.667432	0.866638	1.04641	0.429675	0.850809	1.28698	0.0114572	0.912345	1.01152	0.824862	1.24042
P01023	A2M	alpha-2-macroglobulin	0.657191	0.951158	0.462781	0.922452	-0.0482059	0.668986	0.866638	0.952938	-0.42754	0.763991	1.18861	-0.0300825	0.787104	0.970365	0.780048	1.20712
P06733	ENO1	enolase 1	0.673934	0.965349	0.845471	0.983994	-0.0352082	0.670926	0.866638	0.965404	-0.424877	0.820676	1.13566	-0.0419459	0.610185	0.958922	0.816107	1.12673
P60709	ACTB	actin beta	0.551216	1.06268	0.571693	1.05851	0.0428885	0.671812	0.866638	1.04382	0.423662	0.855963	1.27291	0.0384478	0.702473	1.0392	0.85314	1.26583
Q01518	CAP1	cyclase associated actin cytoskeleton regulatory protein 1	0.611683	0.954785	0.794476	0.97671	-0.0373309	0.680323	0.872368	0.963357	-0.412022	0.80661	1.15057	-0.0399241	0.658315	0.960862	0.805038	1.14685
P26927	MST1	macrophage stimulating 1	0.751809	1.03345	0.708794	1.03878	0.042454	0.681474	0.872368	1.04337	0.410452	0.851911	1.27785	0.0341601	0.746938	1.03475	0.840857	1.27335
P0C0L5	C4A/C4B	complement C4A (Rodgers blood group)	0.759774	0.971559	0.660938	0.959759	-0.0384045	0.681572	0.872368	0.962324	-0.41032	0.801033	1.15609	-0.053863	0.561559	0.947562	0.790004	1.13654
P63104	YWHAZ	tyrosine 3-monooxygenase/tryptophan 5-monooxygenase activation protein zeta	0.76384	1.03188	0.618057	1.0531	0.042463	0.683016	0.872368	1.04338	0.40835	0.850994	1.27925	0.0655244	0.528419	1.06772	0.87093	1.30897
Q15848	ADIPOQ	adiponectin, C1Q and collagen domain containing	0.554964	0.943994	0.5695	0.946716	-0.0386742	0.688407	0.877081	0.962064	-0.401018	0.796366	1.16224	-0.0330411	0.729635	0.967499	0.802181	1.16689
P22891	PROZ	protein Z, vitamin K dependent plasma glycoprotein	0.680567	1.04084	0.552144	1.0592	0.0384272	0.691622	0.878868	1.03918	0.396655	0.859457	1.25647	0.0207688	0.827759	1.02099	0.846773	1.23104
Q5JV73	FRMPD3	FERM and PDZ domain containing 3	0.688518	0.958276	0.594668	0.945211	-0.0418167	0.694251	0.878868	0.959046	-0.393092	0.778552	1.18138	-0.0494414	0.6399	0.951761	0.773697	1.17081
P42685	FRK	fyn related Src family tyrosine kinase	0.742333	0.96735	0.83418	0.979334	-0.0389249	0.6996	0.878868	0.961823	-0.38586	0.78927	1.1721	-0.0373507	0.706838	0.963338	0.792949	1.17034
P02766	TTR	transthyretin	0.801464	0.971749	0.570586	0.938313	-0.0437081	0.700754	0.878868	0.957233	-0.384303	0.76596	1.19627	-0.0413248	0.713185	0.959517	0.769761	1.19605
A0A0J9YX35	IGHV3-64D	immunoglobulin heavy variable 3-64D	0.589165	1.05663	0.671512	1.04298	0.0384873	0.70251	0.878868	1.03924	0.381934	0.852979	1.26617	0.0381474	0.701178	1.03888	0.85496	1.26237
P19652	ORM2	orosomucoid 2	0.635291	0.953993	0.658029	0.957545	-0.0379052	0.702624	0.878868	0.962804	-0.381781	0.792546	1.16964	-0.0364824	0.714646	0.964175	0.792903	1.17244
P15169	CPN1	carboxypeptidase N subunit 1	0.91825	1.00944	0.74635	0.970488	-0.0348975	0.703057	0.878868	0.965704	-0.381197	0.807082	1.1555	-0.0424619	0.645161	0.958427	0.799961	1.14828
P58546	MTPN	myotrophin	0.645192	0.952636	0.733428	0.964846	-0.0400277	0.703435	0.878868	0.960763	-0.380688	0.781833	1.18064	-0.0303084	0.772887	0.970146	0.789666	1.19188
P01709	IGLV2-8	immunoglobulin lambda variable 2-8	0.76871	1.02984	0.80007	1.02554	0.037712	0.705603	0.879447	1.03843	0.377768	0.853891	1.26286	0.0468809	0.639809	1.048	0.861162	1.27537
A0A0B4J1V2	IGHV2-26	immunoglobulin heavy variable 2-26	0.751931	0.968427	0.541879	0.94014	-0.0369449	0.712263	0.885608	0.963729	-0.368819	0.791932	1.1728	-0.0447803	0.657554	0.956208	0.784449	1.16557
Q9ULI1	NWD2	NACHT and WD repeat domain containing 2	0.811593	1.02513	0.646451	1.0485	0.0371449	0.719517	0.892478	1.03784	0.359104	0.847391	1.2711	0.0432196	0.675831	1.04417	0.852689	1.27864
Q13618	CUL3	cullin 3	0.78643	0.973323	0.675706	0.959396	-0.0349487	0.725169	0.897331	0.965655	-0.35156	0.794698	1.17339	-0.0637124	0.517585	0.938275	0.773601	1.138
P35900	KRT20	keratin 20	0.554293	1.05927	0.730035	1.03373	0.0334504	0.727241	0.897743	1.03402	0.348798	0.856829	1.24785	0.0357155	0.707697	1.03636	0.859863	1.24909
P52566	ARHGDIB	Rho GDP dissociation inhibitor beta	0.792418	1.02833	0.572979	1.06133	0.0358172	0.735838	0.902403	1.03647	0.33737	0.841754	1.27622	0.0388136	0.71522	1.03958	0.843924	1.28059
P04432	IGKV1D-39	immunoglobulin kappa variable 1D-39	0.764094	1.03319	0.942024	1.00745	0.0365483	0.735958	0.902403	1.03722	0.337211	0.838715	1.28272	0.0536678	0.609166	1.05513	0.858924	1.29617
P02750	LRG1	leucine rich alpha-2-glycoprotein 1	0.651754	0.955897	0.815043	0.976817	-0.0335862	0.736263	0.902403	0.966972	-0.336807	0.795299	1.1757	-0.0250968	0.802058	0.975216	0.801462	1.18664
P05160	F13B	coagulation factor XIII B chain	0.927782	0.991597	0.755717	0.971336	-0.030788	0.740665	0.905	0.969681	-0.330973	0.808065	1.16362	-0.0443164	0.636518	0.956651	0.79603	1.14968
P01009	SERPINA1	serpin family A member 1	0.710161	1.03945	0.972348	1.00356	0.0342441	0.74189	0.905	1.03484	0.329352	0.844049	1.26875	0.0348459	0.740262	1.03546	0.842672	1.27235
A0A075B6I9	IGLV7-46	immunoglobulin lambda variable 7-46	0.804714	1.02751	0.730007	1.03814	0.0353731	0.745666	0.9074	1.03601	0.324359	0.836628	1.2829	0.073099	0.494669	1.07584	0.872229	1.32697
O14791	APOL1	apolipoprotein L1	0.799201	0.974304	0.872828	0.98353	-0.0329007	0.747374	0.9074	0.967635	-0.322104	0.792073	1.18211	-0.0144061	0.889719	0.985697	0.804092	1.20832
P08493	MGP	matrix Gla protein	0.914523	1.01181	0.902696	1.01327	0.0337636	0.754899	0.912597	1.03434	0.312186	0.836763	1.27857	0.0424092	0.693124	1.04332	0.84516	1.28794
P61224	RAP1B	RAP1B, member of RAS oncogene family	0.818957	1.02537	0.704221	1.04344	0.033788	0.756631	0.912597	1.03437	0.309908	0.835352	1.28079	0.00116534	0.991608	1.00117	0.805751	1.24397
P06753	TPM3	tropomyosin 3	0.815073	1.02696	0.680019	1.04817	0.035254	0.756961	0.912597	1.03588	0.309474	0.828597	1.29502	0.0529089	0.642531	1.05433	0.843237	1.31828
P04003	C4BPA	complement component 4 binding protein alpha	0.872205	0.985465	0.912249	0.990051	-0.0271891	0.763464	0.915184	0.973177	-0.300935	0.81524	1.16171	-0.0261965	0.772631	0.974144	0.815543	1.16359
P08670	VIM	vimentin	0.724948	0.966384	0.757403	0.970619	-0.0292033	0.764108	0.915184	0.971219	-0.300091	0.802567	1.17531	-0.0225491	0.81402	0.977703	0.810241	1.17978
P01700	IGLV1-47	immunoglobulin lambda variable 1-47	0.88697	1.0128	0.646305	0.961449	-0.0256183	0.764682	0.915184	0.974707	-0.299338	0.824184	1.15272	-0.0275039	0.744497	0.972871	0.824553	1.14787
P07996	THBS1	thrombospondin 1	0.67503	0.957898	0.862445	0.982356	-0.030654	0.7662	0.915184	0.969811	-0.297349	0.792381	1.18697	-0.0475446	0.641314	0.953568	0.780691	1.16473
Q15113	PCOLCE	procollagen C-endopeptidase enhancer	0.644791	1.04928	0.743764	1.03423	0.0303689	0.769567	0.915549	1.03083	0.292941	0.841287	1.26309	0.0173651	0.866486	1.01752	0.831038	1.24584
P04430	IGKV1-16	immunoglobulin kappa variable 1-16	0.697823	0.958334	0.628078	0.949771	-0.0315668	0.772364	0.915549	0.968926	-0.289284	0.782357	1.19999	-0.00671065	0.949184	0.993312	0.808084	1.221
A0A0B4J1X8	IGHV3-43	immunoglobulin heavy variable 3-43	0.758359	1.03461	0.804124	1.02706	0.0305298	0.777305	0.915549	1.031	0.282833	0.834404	1.27392	0.00215701	0.984377	1.00216	0.807551	1.24367
P01591	JCHAIN	joining chain of multimeric IgA and IgM	0.702031	0.961725	0.617576	0.951317	-0.0286328	0.777441	0.915549	0.971773	-0.282655	0.796778	1.1852	-0.0267079	0.791169	0.973646	0.798995	1.18647
A0A0J9YVY3	IGHV7-4-1	immunoglobulin heavy variable 7-4-1	0.862164	1.01783	0.652209	0.957356	-0.0274228	0.778606	0.915549	0.97295	-0.281136	0.803638	1.17793	-0.0274565	0.777314	0.972917	0.804339	1.17683
P37802	TAGLN2	transgelin 2	0.772639	1.03313	0.766284	1.03342	0.0313427	0.77889	0.915549	1.03184	0.280766	0.829064	1.28421	0.06589	0.55673	1.06811	0.857398	1.3306
P07358	C8B	complement C8 beta chain	0.939848	0.99298	0.96507	0.995993	-0.0257119	0.780458	0.915549	0.974616	-0.278722	0.81341	1.16777	-0.0278719	0.761187	0.972513	0.812517	1.16401
P80748	IGLV3-21	immunoglobulin lambda variable 3-21	0.802022	0.973585	0.556519	0.939749	-0.0294922	0.780701	0.915549	0.970938	-0.278406	0.788897	1.19499	-0.0136894	0.897954	0.986404	0.80019	1.21595
P43251	BTD	biotinidase	0.777547	0.970292	0.805649	0.974418	-0.0288697	0.784241	0.917615	0.971543	-0.273797	0.790147	1.19458	-0.0493939	0.641859	0.951806	0.772945	1.17206
P00915	CA1	carbonic anhydrase 1	0.708446	0.962007	0.905926	0.987795	-0.0279061	0.786936	0.918685	0.97248	-0.270292	0.794323	1.19059	0.0102174	0.920798	1.01027	0.825971	1.23569
P04083	ANXA1	annexin A1	0.807152	1.02236	0.694032	0.966141	-0.0228611	0.791453	0.91907	0.977398	-0.264425	0.825047	1.15788	-0.0272959	0.755846	0.973073	0.819259	1.15577
P01861	IGHG4	immunoglobulin heavy constant gamma 4 (G4m marker)	0.782574	0.970719	0.805269	0.973802	-0.0283522	0.791861	0.91907	0.972046	-0.263895	0.78747	1.19988	-0.00088193	0.993284	0.999118	0.813639	1.22688
P01619	IGKV3-20	immunoglobulin kappa variable 3-20	0.695527	0.960123	0.588291	0.946894	-0.0269497	0.792609	0.91907	0.97341	-0.262924	0.796245	1.19	-0.0227533	0.822126	0.977504	0.801616	1.19198
Q86XI8	ZSWIM9	zinc finger SWIM-type containing 9	0.717376	0.960922	0.627817	0.948643	-0.028169	0.79664	0.921673	0.972224	-0.257698	0.784729	1.20452	-0.0169412	0.875809	0.983201	0.795006	1.21595
P0DP01	IGHV1-8	Immunoglobulin heavy variable 1-8	0.84585	0.980824	0.70162	0.964524	-0.0242494	0.802216	0.926048	0.976042	-0.250481	0.807349	1.17998	-0.0588609	0.543542	0.942838	0.779754	1.14003
P61626	LYZ	lysozyme	0.492648	0.939177	0.809765	0.977176	-0.022679	0.804911	0.927085	0.977576	-0.246997	0.816569	1.17033	-0.00257777	0.978033	0.997426	0.830218	1.19831
P06276	BCHE	butyrylcholinesterase	0.634976	0.954169	0.696513	0.962734	-0.0236823	0.807883	0.927748	0.976596	-0.243158	0.806884	1.182	-0.015492	0.872163	0.984627	0.815304	1.18912
Q9H0W5	CCDC8	coiled-coil domain containing 8	0.661282	0.95559	0.606398	0.948234	-0.0248074	0.809083	0.927748	0.975498	-0.241609	0.797677	1.19296	-0.00048797	0.996146	0.999512	0.81997	1.21837
A0A075B6K4	IGLV3-10	immunoglobulin lambda variable 3-10	0.751105	0.967416	0.598145	0.946961	-0.0243622	0.814962	0.931762	0.975932	-0.23403	0.795809	1.19682	-0.0164505	0.873229	0.983684	0.803702	1.20397
Q6DHW4	Uncharacterized protein	N/A	0.742657	0.965483	0.783503	0.971676	-0.0247347	0.816195	0.931762	0.975569	-0.232442	0.791913	1.20182	-0.0500064	0.636142	0.951223	0.773231	1.17019
Q92820	GGH	gamma-glutamyl hydrolase	0.973463	1.0035	0.914404	0.989018	-0.0233196	0.821761	0.935701	0.97695	-0.225281	0.797554	1.1967	-0.0129041	0.899557	0.987179	0.807927	1.2062
P02679	FGG	fibrinogen gamma chain	0.943127	0.992953	0.904174	0.988364	-0.0219273	0.823272	0.935701	0.978311	-0.223339	0.807059	1.1859	-0.0131537	0.892789	0.986932	0.815101	1.19499
P17936	IGFBP3	insulin like growth factor binding protein 3	0.804761	0.975661	0.664248	0.958339	-0.0218114	0.825578	0.93626	0.978425	-0.220376	0.805897	1.18789	-0.0191246	0.847997	0.981057	0.806795	1.19296
O60423	ATP8B3	ATPase phospholipid transporting 8B3	0.647835	0.957665	0.737746	0.969222	-0.019854	0.831391	0.93726	0.980342	-0.212918	0.81659	1.17693	-0.00727552	0.937427	0.992751	0.827851	1.1905
P00918	CA2	carbonic anhydrase 2	0.793777	1.02945	0.781325	1.031	0.0233446	0.831947	0.93726	1.02362	0.212206	0.825081	1.26993	0.0259545	0.817413	1.02629	0.82334	1.27928
P09871	C1S	complement C1s	0.948676	0.994024	0.942758	0.993406	-0.0192121	0.834893	0.93726	0.980971	-0.20843	0.818832	1.17522	-0.020201	0.826197	0.980002	0.818308	1.17365
Q15582	TGFBI	transforming growth factor beta induced	0.679319	1.04097	0.708586	1.0365	0.019851	0.836126	0.93726	1.02005	0.206852	0.845147	1.23115	0.0155318	0.870793	1.01565	0.842289	1.2247
P24592	IGFBP6	insulin like growth factor binding protein 6	0.824514	0.975991	0.811618	0.974571	-0.0224482	0.836882	0.93726	0.977802	-0.205883	0.789659	1.21077	-0.012696	0.90711	0.987384	0.797752	1.22209
P06331	IGHV4-34	immunoglobulin heavy variable 4-34	0.927472	1.00839	0.688833	1.03683	0.0186184	0.838448	0.93726	1.01879	0.203879	0.851829	1.21848	0.0231503	0.799471	1.02342	0.856015	1.22356
A0A0C4DH33	IGHV1-24	immunoglobulin heavy variable 1-24	0.839714	0.982751	0.89269	0.98828	-0.0174218	0.839174	0.93726	0.982729	-0.20295	0.830544	1.1628	-0.00831561	0.923978	0.991719	0.836008	1.17643
P01877	IGHA2	immunoglobulin heavy constant alpha 2 (A2m marker)	0.765635	1.02751	0.784962	1.02501	0.0167779	0.85235	0.949919	1.01692	0.186121	0.852223	1.21344	0.0357041	0.690315	1.03635	0.869414	1.23534
O95789	ZMYM6	zinc finger MYM-type containing 6	0.695003	1.04295	0.630024	1.05238	0.0191231	0.856771	0.952788	1.01931	0.180486	0.828163	1.25457	0.012094	0.90751	1.01217	0.82536	1.24126
P56373	P2RX3	purinergic receptor P2X 3	0.856993	1.01944	0.697587	1.04183	0.018328	0.863209	0.956704	1.0185	0.17229	0.826816	1.25462	0.0282018	0.788719	1.0286	0.836884	1.26424
O00391	QSOX1	quiescin sulfhydryl oxidase 1	0.820908	0.977946	0.83371	0.979824	-0.016634	0.864502	0.956704	0.983504	-0.170646	0.81246	1.19056	-0.0504313	0.608353	0.950819	0.784014	1.15311
P15531	NME1	NME/NM23 nucleoside diphosphate kinase 1	0.958868	1.00542	0.851349	1.01977	0.0176138	0.865854	0.956704	1.01777	0.168927	0.829649	1.24855	0.0397083	0.703291	1.04051	0.848209	1.2764
P06702	S100A9	S100 calcium binding protein A9	0.893191	0.985602	0.892873	0.985796	-0.017268	0.872008	0.961445	0.98288	-0.161108	0.796645	1.21265	0.0173905	0.867765	1.01754	0.829171	1.24871
P10643	C7	complement C7	0.791623	1.02534	0.89863	1.01211	0.0140705	0.881057	0.96779	1.01417	0.149629	0.843463	1.21943	0.0280819	0.767955	1.02848	0.853454	1.2394
P00558	PGK1	phosphoglycerate kinase 1	0.891139	0.985708	0.982048	1.00236	-0.0153708	0.882946	0.96779	0.984747	-0.147235	0.802529	1.20834	0.00401852	0.96945	1.00403	0.81739	1.23328
A0A0C4DH68	IGKV2-24	immunoglobulin kappa variable 2-24	0.738557	0.965298	0.739292	0.965675	-0.0149674	0.886362	0.96779	0.985144	-0.142909	0.802322	1.20962	-0.00139666	0.989175	0.998604	0.816144	1.22186
A0A0C4DH30	IGHV3-16	immunoglobulin heavy variable 3-16 (non-functional)	0.874516	1.01455	0.90909	0.989812	-0.0124547	0.888791	0.96779	0.987623	-0.139834	0.829421	1.176	-0.01574	0.859224	0.984383	0.827224	1.1714
O95810	CAVIN2	caveolae associated protein 2	0.994985	0.999343	0.943694	1.00737	0.0144336	0.889506	0.96779	1.01454	0.138929	0.827625	1.24366	0.0354143	0.730712	1.03605	0.846825	1.26755
P01019	AGT	angiotensinogen	0.712014	0.963217	0.9214	1.01029	-0.0140675	0.890199	0.96779	0.986031	-0.138052	0.807517	1.20401	-0.0167174	0.871551	0.983422	0.803028	1.20434
P48740	MASP1	MBL associated serine protease 1	0.977117	1.00271	0.689601	1.03817	0.0128673	0.890892	0.96779	1.01295	0.137176	0.842835	1.2174	-0.00819883	0.928532	0.991835	0.829141	1.18645
A0A024R962	CFH	complement factor H	0.852324	0.979254	0.972578	0.99611	-0.0145499	0.89786	0.968803	0.985555	-0.128365	0.789219	1.23074	0.00803674	0.943622	1.00807	0.806779	1.25958
Q9ULC5	ACSL5	acyl-CoA synthetase long chain family member 5	0.996452	1.00047	0.921267	1.01032	-0.0132376	0.898636	0.968803	0.98685	-0.127385	0.804996	1.20978	-0.0279032	0.786186	0.972483	0.79492	1.18971
P12814	ACTN1	actinin alpha 1	0.83331	0.979986	0.901568	1.01182	-0.0120289	0.899254	0.968803	0.988043	-0.126604	0.820163	1.19029	-0.0241123	0.797803	0.976176	0.811733	1.17393
A0A0B4J1Y8	IGLV9-49	immunoglobulin lambda variable 9-49	0.956021	1.00599	0.953851	1.00603	0.0136193	0.899334	0.968803	1.01371	0.126503	0.820866	1.25186	0.0200575	0.849602	1.02026	0.829229	1.2553
P0DOX7	N/A	Immunoglobulin kappa light chain	0.831319	0.978136	0.808353	0.975978	-0.0127101	0.90257	0.970262	0.98737	-0.122416	0.805565	1.21021	-0.0214118	0.835737	0.978816	0.799467	1.1984
Q96KN2	CNDP1	carnosine dipeptidase 1	0.890528	0.98852	0.878315	1.01285	-0.00973791	0.906779	0.971543	0.990309	-0.117102	0.841368	1.16562	-0.02929	0.72047	0.971135	0.827187	1.14013
Q9NP73	ALG13	ALG13 UDP-N-acetylglucosaminyltransferase subunit	0.890668	1.01427	0.627681	1.05056	0.0117252	0.908182	0.971543	1.01179	0.115333	0.828998	1.2349	-0.00574866	0.953997	0.994268	0.817861	1.20872
P05109	S100A8	S100 calcium binding protein A8	0.848494	1.02088	0.905194	1.01288	0.0122461	0.90941	0.971543	1.01232	0.113783	0.819794	1.25006	0.0380275	0.718543	1.03876	0.844697	1.27741
Q8TCD0	N/A	Uncharacterized protein	0.954982	1.00574	0.854569	0.981316	-0.0110441	0.913615	0.972289	0.989017	-0.10848	0.81011	1.20743	-0.0274864	0.786065	0.972888	0.797742	1.18649
Q9NQ79	CRTAC1	cartilage acidic protein 1	0.914611	0.988597	0.898895	0.98677	-0.0110557	0.916839	0.972289	0.989005	-0.104417	0.803658	1.2171	-0.0232192	0.829129	0.977048	0.791292	1.20641
A0A075B6S9	IGKV1-37	immunoglobulin kappa variable 1-37 (non-functional)	0.895379	0.986208	0.678553	0.957696	-0.0108202	0.917322	0.972289	0.989238	-0.103807	0.806447	1.21346	-0.00316718	0.975289	0.996838	0.815814	1.21803
P01011	SERPINA3	serpin family A member 3	0.85934	0.98213	0.838138	0.979773	-0.010235	0.919082	0.972289	0.989817	-0.101591	0.81245	1.20591	-0.0183116	0.857681	0.981855	0.803762	1.19941
P51884	LUM	lumican	0.894274	0.98554	0.916331	0.988747	-0.0110011	0.91953	0.972289	0.989059	-0.101026	0.798969	1.22437	-0.00310052	0.977328	0.996904	0.80498	1.23459
A0A0B4J2H0	IGHV1-69D	immunoglobulin heavy variable 1-69D	0.940855	0.991408	0.978285	1.00313	-0.010016	0.930925	0.982325	0.990034	-0.0866817	0.789392	1.24167	-0.0102815	0.927847	0.989771	0.792297	1.23646
A8MQ11	PMS2P5/PMS2P9	PMS1 homolog 2, mismatch repair system component pseudogene 5	0.777964	1.03156	0.699285	1.0434	0.00859378	0.937135	0.98677	1.00863	0.0788707	0.814673	1.24877	-0.00853318	0.936062	0.991503	0.804911	1.22135
P22105	TNXB	tenascin XB	0.755496	1.03082	0.802506	1.0244	0.0071734	0.940293	0.98677	1.0072	0.0749012	0.83482	1.21517	-0.0153034	0.871771	0.984813	0.817804	1.18593
Q9NYQ8	FAT2	FAT atypical cadherin 2	0.879538	0.985582	0.953072	0.994495	0.00677895	0.942697	0.98677	1.0068	0.0718809	0.836888	1.21121	0.0167446	0.858037	1.01689	0.846426	1.22167
P11142	HSPA8	heat shock protein family A (Hsp70) member 8	0.912288	1.01161	0.95586	1.00575	-0.00745302	0.942786	0.98677	0.992575	-0.0717686	0.809778	1.21663	-0.00753977	0.941319	0.992489	0.811969	1.21314
Q9H299	SH3BGRL3	SH3 domain binding glutamate rich protein like 3	0.878959	1.01678	0.999391	0.999917	0.00713907	0.947505	0.989702	1.00716	0.0658399	0.814334	1.24566	0.0228662	0.828607	1.02313	0.831807	1.25846
Q68CK4	LRG1	leucine rich alpha-2-glycoprotein 1	0.965009	1.00459	0.954785	1.00592	0.00627096	0.951896	0.990462	1.00629	0.0603263	0.820803	1.2337	0.0185682	0.857029	1.01874	0.8324	1.2468
Q7M4S4	N/A	Uncharacterized protein	0.918925	1.01108	0.991278	1.00115	0.00635587	0.953286	0.990462	1.00638	0.0585807	0.813589	1.24485	0.00682928	0.949334	1.00685	0.81561	1.24294
A0A0B4J1Y9	IGHV3-72	immunoglobulin heavy variable 3-72	0.781793	1.02912	0.944157	1.0071	0.00575873	0.955237	0.990462	1.00578	0.0561322	0.822569	1.22979	-0.00286412	0.97745	0.99714	0.817533	1.2162
P01814	IGHV2-70	immunoglobulin heavy variable 2-70	0.778248	0.971191	0.932751	1.00868	-0.00562943	0.956301	0.990462	0.994386	-0.0547963	0.81303	1.2162	0.0209974	0.837478	1.02122	0.835571	1.24812
P07998	RNASE1	ribonuclease A family member 1, pancreatic	0.875579	0.984651	0.862897	0.983296	-0.005201	0.957831	0.990462	0.994812	-0.0528761	0.820377	1.20634	-0.000737879	0.994005	0.999262	0.824311	1.21134
P01876	IGHA1	immunoglobulin heavy constant alpha 1	0.929606	0.99102	0.796807	0.97464	-0.00502846	0.960595	0.991334	0.994984	-0.0494068	0.815046	1.21465	-0.0203834	0.839324	0.979823	0.804589	1.19322
P01705	IGLV2-23	immunoglobulin lambda variable 2-23	0.873934	0.983969	0.809458	0.976674	-0.004565	0.96416	0.993027	0.995445	-0.0449335	0.815715	1.21478	-0.0410714	0.688192	0.959761	0.78532	1.17295
P09211	GSTP1	glutathione S-transferase pi 1	0.921664	1.01043	0.883119	1.01554	0.00439257	0.966657	0.993615	1.0044	0.0418018	0.817449	1.23411	0.00533295	0.959294	1.00535	0.819171	1.23384
P07737	PFN1	profilin 1	0.966151	1.00467	0.908282	1.01253	0.00383522	0.97193	0.995951	1.00384	0.0351876	0.810753	1.24292	0.0282553	0.794871	1.02866	0.831309	1.27286
P22692	IGFBP4	insulin like growth factor binding protein 4	0.96377	0.995417	0.767012	0.970598	-0.00296454	0.976591	0.995951	0.99704	-0.0293431	0.817925	1.21538	-0.011457	0.90884	0.988608	0.812555	1.20281
P01706	IGLV2-11	immunoglobulin lambda variable 2-11	0.90375	0.98684	0.913262	0.988285	0.00244909	0.9821	0.995951	1.00245	0.0224361	0.809368	1.2416	0.0243663	0.820216	1.02467	0.830461	1.26429
O75636	FCN3	ficolin 3	0.921356	1.01049	0.881921	1.01554	0.00210529	0.983933	0.995951	1.00211	0.0201389	0.816449	1.22998	0.0097496	0.924729	1.0098	0.824886	1.23616
P02008	HBZ	hemoglobin subunit zeta	0.872467	1.01696	0.849177	1.01989	0.0020836	0.984073	0.995951	1.00209	0.0199625	0.816692	1.22956	-1.10385e-06	0.999991	0.999999	0.817748	1.22287
Q96IY4	CPB2	carboxypeptidase B2	0.901404	1.01299	0.823871	1.02303	-0.00194147	0.984914	0.995951	0.99806	-0.0189084	0.816123	1.22056	-0.0110476	0.914698	0.989013	0.807997	1.21058
P02763	ORM1	orosomucoid 1	0.877251	0.985326	0.844176	0.981427	-0.0017611	0.985364	0.995951	0.99824	-0.0183443	0.827021	1.20491	-0.00134792	0.988923	0.998653	0.825603	1.20798
P00739	HPR	haptoglobin-related protein	0.941214	0.991911	0.86362	1.01905	0.00196544	0.985672	0.995951	1.00197	0.017959	0.80853	1.24168	0.0131144	0.902503	1.0132	0.821425	1.24975
Q8TB24	RIN3	Ras and Rab interactor 3	0.912139	0.988797	0.945102	0.993027	-0.00174908	0.9863	0.995951	0.998252	-0.0171708	0.817584	1.21885	0.000213643	0.998323	1.00021	0.819557	1.22069
P02652	APOA2	apolipoprotein A2	0.976122	0.997052	0.956612	0.994759	0.00121166	0.990094	0.997322	1.00121	0.0124153	0.8269	1.21227	0.00890099	0.927641	1.00894	0.832597	1.22263
P04114	APOB	apolipoprotein B	0.992446	0.998953	0.813019	0.974232	-0.00099284	0.992842	0.997322	0.999008	-0.00897195	0.804216	1.24098	-0.0287794	0.793862	0.971631	0.782976	1.20574
P08567	PLEK	pleckstrin	0.968784	0.995659	0.906632	1.01306	-0.000666257	0.995226	0.997322	0.999334	-0.00598365	0.803398	1.24306	0.0182767	0.869213	1.01844	0.819321	1.26596
O00151	PDLIM1	PDZ and LIM domain 1	0.816169	0.976451	0.923915	0.990362	0.000420766	0.996679	0.997322	1.00042	0.0041622	0.8206	1.21965	0.00649803	0.948661	1.00652	0.825882	1.22667
P00740	F9	coagulation factor IX	0.859542	1.01663	0.857011	1.01663	0.000310168	0.997322	0.997322	1.00031	0.00335599	0.834571	1.19896	0.015366	0.867015	1.01548	0.848324	1.21558
HR was calculated using cox regression
Minimally adjusted model: adjusted for age and sex.
Primary multivariable model: adjusted for age, sex, education, alcohol consumption, smoking status, hypertension, and diabetes.
CHF-adjusted sensitivity model: adjusted for age, sex, education, alcohol consumption, smoking status, hypertension, diabetes, and congestive heart failure (CHF).
CCI-adjusted sensitivity model: adjusted for age, sex, education, alcohol consumption, smoking status, and Charlson Comorbidity Index (CCI) instead of hypertension and diabetes.
Z-statistics were calculated as β/SE from the primary multivariable Cox proportional hazards model.
Red color denote P-value lower than 0.05 or FDR <0.1
