# Supplementary material for: Liver‐ and Immune‐Enriched Molecular Signatures Associated With Mortality in Older Adults
Source: Aging Cell. 2026 Jul 15;25(7):e70621. doi: 10.1111/acel.70621 (PMC13372077; doi:10.1111/acel.70621)
Supplement: Supplementary file 3 — Table S2: Association of plasma metabolites with all‐cause mortality among participants in the ILAS1. [file ACEL-25-e70621-s004.xlsx]

## Sheet: Table S2
Table S2. Association of plasma metabolites with all-cause mortality among participants in the ILAS1
Feature id	Metabolite	CHF-adjusted sensitivity model		CCI-adjusted sensitivity model		Primary multivariable model							Minimally adjusted model					elastic net cox
		P-value	HR	P-value	HR	Beta	P-value (sig. n=55)	B-H FDR	HR	Z-statistics	Lower CI	Upper CI	Beta	P-value	HR	Lower CI	Upper CI	top20
f4597_1	5beta-Cholestane-3alpha,7alpha,24-triol	0.000699369	0.777946	0.00216471	0.800008	-0.245346	0.000807199	0.217396	0.782433	-3.35031	0.677816	0.903198	-0.265459	0.000237786	0.766854	0.665622	0.883483	10
f711_1	Indoleacetic acid	0.000710557	0.737328	0.000249862	0.730888	-0.302338	0.000817277	0.217396	0.739088	-3.34688	0.619158	0.882247	-0.306876	0.000288355	0.735742	0.62327	0.86851	4
f779_1	Tricycloekasantalol	0.00279768	0.778255	0.00173216	0.76387	-0.250201	0.00284361	0.294731	0.778644	-2.98416	0.660648	0.917715	-0.281092	0.000618812	0.754959	0.642728	0.886787	18
f4274_1	Perfluorohexane sulfonic acid	0.00304045	0.729157	0.0041322	0.74422	-0.31564	0.00288777	0.294731	0.729322	-2.97944	0.592573	0.897629	-0.296665	0.00403103	0.743293	0.607221	0.909857
f496_1	3-Oxooctanoic acid	0.005689	0.71198	0.00868697	0.727089	-0.346775	0.00458553	0.294731	0.706965	-2.83479	0.55625	0.898515	-0.356257	0.00370251	0.700293	0.550552	0.89076	5
f3209_1	5'-Hydroxy-3'-methoxysativan	0.00898853	0.744946	0.0101931	0.748527	-0.312422	0.00531805	0.294731	0.731672	-2.78711	0.587353	0.911453	-0.338061	0.00250195	0.713151	0.572788	0.887912	7
f519_1	3-Hydroxyoctanoic acid	0.00532128	0.726021	0.00277062	0.706967	-0.317135	0.00546162	0.294731	0.728232	-2.77847	0.582253	0.910811	-0.324547	0.004888	0.722855	0.576619	0.906177	11
f2700_1	Arginyl-Gamma-glutamate	0.0065303	0.751537	0.00558745	0.748723	-0.279809	0.00711065	0.294731	0.755928	-2.69162	0.616583	0.926764	-0.288472	0.00636001	0.749408	0.609153	0.921955
f3936_1	S-Lactoylglutathione	0.010704	0.794378	0.0154131	0.810405	-0.234502	0.00824255	0.294731	0.790964	-2.64197	0.664665	0.941264	-0.195919	0.0226225	0.822079	0.694642	0.972895	17
f5780_1	Taurocholic acid	0.0105795	1.30487	0.00743537	1.31998	0.270421	0.00849402	0.294731	1.31052	2.63177	1.07146	1.6029	0.303877	0.00285068	1.3551	1.10987	1.65453	16
f4153_2	beta-D-3-[5-Deoxy-5-(dimethylarsinyl)ribofuranosyloxy]-2-hydroxy-1-propanesulfonic acid	0.0138463	0.813473	0.0142019	0.819085	-0.213594	0.00945074	0.294731	0.807676	-2.5953	0.687356	0.949058	-0.194543	0.0119018	0.823211	0.707405	0.957975
f4845_1	27-Nor-5b-cholestane-3a,7a,12a,24,25-pentol	0.0169257	0.766436	0.0187298	0.773692	-0.284421	0.00975845	0.294731	0.75245	-2.58427	0.606448	0.933601	-0.289642	0.00843559	0.748532	0.60341	0.928556
f4907_1	MG(24:0/0:0/0:0)	0.00933066	0.750945	0.00983667	0.753386	-0.283445	0.00980291	0.294731	0.753185	-2.5827	0.607411	0.933943	-0.297355	0.00643254	0.74278	0.59975	0.91992
f6308_1	TG(10:0/8:0/13:0)	0.011445	0.761781	0.0120369	0.766279	-0.274674	0.01005	0.294731	0.75982	-2.5741	0.616425	0.936572	-0.276766	0.00873622	0.758232	0.616536	0.932493
f1681_1	(2E)-3-[3-(sulfooxy)phenyl]prop-2-enoic acid	0.00836246	1.39899	0.0102826	1.37137	0.318665	0.0108683	0.294731	1.37529	2.5469	1.0762	1.75751	0.306786	0.0124349	1.35905	1.06847	1.72866
f3942_1	Sphingosine 1-phosphate	0.00797177	0.735312	0.00998034	0.741726	-0.292337	0.0108833	0.294731	0.746517	-2.54642	0.596098	0.934893	-0.271863	0.0157355	0.761959	0.611093	0.95007
f5698_1	Fasciculol C	0.0173247	0.7811	0.0269428	0.799035	-0.259884	0.0112732	0.294731	0.771141	-2.53411	0.630722	0.942822	-0.256766	0.010102	0.773549	0.636093	0.94071
f5134_1	all-trans-Carophyll yellow	0.00667634	0.751332	0.0123421	0.773636	-0.264674	0.0119896	0.294731	0.767456	-2.51245	0.624284	0.943463	-0.236237	0.0230137	0.789594	0.644085	0.967975
f3615_1	3'-Hydroxy-4',5',7,8-tetramethoxyflavone	0.0198604	0.809886	0.00973447	0.792862	-0.224877	0.0124725	0.294731	0.798614	-2.49849	0.669458	0.952689	-0.251841	0.00475045	0.777368	0.652683	0.925872	6
f4077_1	MG(0:0/i-20:0/0:0)	0.0118753	0.761207	0.0181718	0.775795	-0.268122	0.0125847	0.294731	0.764814	-2.49531	0.619573	0.944104	-0.276736	0.00940697	0.758255	0.615327	0.934382
f2131_1	2'-O-Methylisoliquiritigenin	0.0158537	0.789344	0.0153142	0.787593	-0.23941	0.0138517	0.294731	0.787092	-2.46109	0.650461	0.952424	-0.235208	0.0163719	0.790406	0.652298	0.957755
f3560_1	Tricosanoic acid	0.0154152	0.76692	0.0163525	0.769629	-0.267991	0.0138751	0.294731	0.764915	-2.46048	0.617874	0.946948	-0.248993	0.0192773	0.779585	0.632838	0.960361
f4879_1	MG(24:1/0:0/0:0)	0.0176821	0.768701	0.0185778	0.771786	-0.269954	0.0141957	0.294731	0.763414	-2.45227	0.615255	0.947251	-0.283861	0.0096923	0.752871	0.607165	0.933545
f698_1	Glycylvaline	0.0181467	0.797494	0.0199203	0.805204	-0.231961	0.0142346	0.294731	0.792977	-2.45129	0.658735	0.954574	-0.212713	0.0206889	0.808388	0.675087	0.968012
f232_1	Heptanoic acid (C7:0)	0.0170734	0.779392	0.0167314	0.777627	-0.252024	0.0147612	0.294731	0.777226	-2.43819	0.634689	0.951774	-0.262242	0.0110054	0.769325	0.628512	0.941686
f3118_1	8-Hydroxy-6-heneicosanone	0.0141857	0.777525	0.00813306	0.75529	-0.248084	0.0148014	0.294731	0.780295	-2.4372	0.639165	0.952586	-0.249347	0.0139899	0.77931	0.638768	0.950773
f1414_1	2,3,4,5,6,7-Hexahydroxyheptanoic acid	0.0136246	0.77805	0.0188556	0.784679	-0.24641	0.0149581	0.294731	0.781602	-2.43339	0.640899	0.953194	-0.239491	0.016497	0.787029	0.647096	0.957221
f3524_1	6,8-Tricosanedione	0.0197434	0.775726	0.0205347	0.776063	-0.260021	0.0165132	0.313751	0.771035	-2.39737	0.623376	0.95367	-0.251702	0.0180786	0.777476	0.631038	0.957897
f238_1	3-Aminocaproic acid	0.0174657	0.762815	0.0459989	0.798327	-0.263592	0.0198464	0.364079	0.768287	-2.32924	0.615452	0.959076	-0.210072	0.0556804	0.810526	0.653609	1.00511
f2337_1	5-Bromotryptophan	0.0180462	0.778701	0.0202774	0.780828	-0.241901	0.0213894	0.364123	0.785134	-2.30104	0.638937	0.964783	-0.254525	0.0123515	0.775284	0.635134	0.94636
f1416_1	1-(3-hydroxyphenyl)-3-phenylpropan-1-one	0.019958	0.801372	0.0102086	0.782417	-0.216782	0.0218128	0.364123	0.805105	-2.29361	0.668959	0.96896	-0.212842	0.0216953	0.808283	0.673974	0.969358
f971_1	Gulonic acid	0.0278529	1.26551	0.0315738	1.25755	0.2429	0.0219021	0.364123	1.27494	2.29206	1.03582	1.56927	0.255369	0.0142567	1.29094	1.05246	1.58344
f2432_1	Cycrimine	0.0293908	0.800897	0.0673651	0.832143	-0.2273	0.0247106	0.384464	0.796682	-2.2459	0.653335	0.97148	-0.209207	0.0387922	0.811227	0.665216	0.989287
f3809_1	Prostaglandin G1	0.0232623	0.793437	0.0238368	0.794152	-0.227205	0.0247806	0.384464	0.796757	-2.24481	0.653388	0.971585	-0.216953	0.0288455	0.804968	0.662647	0.977855
f591_1	3-Pyridinebutanoic acid	0.0280258	0.800008	0.0217256	0.788254	-0.2265	0.0252937	0.384464	0.797319	-2.23689	0.653794	0.972353	-0.215189	0.0287703	0.806389	0.664928	0.977945
f6395_1	DG(14:0/0:0/18:2n6)	0.0319988	0.799625	0.0411353	0.813029	-0.228506	0.0268542	0.396845	0.795722	-2.21363	0.649969	0.974158	-0.222568	0.0315021	0.80046	0.653506	0.980461
f5676_1	Theasapogenol A	0.0509852	0.808649	0.064918	0.822362	-0.237039	0.0281771	0.399853	0.788961	-2.19481	0.638446	0.974959	-0.236947	0.0270061	0.789033	0.639573	0.97342
f4877_1	Momordol	0.0500422	0.807885	0.0404514	0.803771	-0.236579	0.028561	0.399853	0.789323	-2.18949	0.638674	0.975508	-0.249076	0.0207664	0.779521	0.63115	0.96277
f140_1	Indole	0.0341494	0.777487	0.0420495	0.786487	-0.254869	0.0308673	0.413294	0.775018	-2.15878	0.614916	0.976805	-0.259476	0.0235145	0.771455	0.616304	0.965666
f5594_1	Taurochenodesoxycholic acid	0.0331319	1.25796	0.034589	1.25257	0.230025	0.0310747	0.413294	1.25863	2.15611	1.02114	1.55135	0.257904	0.0153821	1.29421	1.05054	1.59441
f3678_1	Triton X 100	0.0329395	0.76334	0.0438249	0.777739	-0.267399	0.032446	0.421007	0.765368	-2.13887	0.599035	0.977886	-0.264135	0.0333396	0.76787	0.602046	0.979367
f422_2	(-)-Pinocarvone	0.0300097	0.812559	0.0445257	0.826291	-0.201226	0.0352495	0.441051	0.817728	-2.10548	0.678041	0.986192	-0.211829	0.0227091	0.809103	0.674311	0.97084
f5205_1	BL IV	0.0305396	0.800694	0.0808894	0.839355	-0.215547	0.036136	0.441051	0.8061	-2.09539	0.658911	0.986169	-0.204625	0.0445632	0.814953	0.667455	0.995046
f2810_1	Dihydrocapsiate	0.0502565	1.24234	0.0480328	1.24437	0.230498	0.0364779	0.441051	1.25923	2.09156	1.0146	1.56283	0.205984	0.0566836	1.22873	0.994153	1.51866	12
f4570_1	11'-Carboxy-alpha-chromanol	0.057698	0.806158	0.0612809	0.813243	-0.233515	0.0377251	0.445994	0.791746	-2.07783	0.635217	0.986845	-0.227075	0.0390392	0.796861	0.642279	0.988647
f2106_1	Kamahine C	0.0414691	0.819624	0.034148	0.81288	-0.19706	0.0435552	0.463439	0.821141	-2.01835	0.678125	0.99432	-0.228404	0.0169325	0.795803	0.659774	0.959877
f2560_2	Cinchonidine	0.038751	1.33406	0.0518642	1.30668	0.277205	0.043564	0.463439	1.31944	2.01826	1.00803	1.72704	0.247949	0.068218	1.2814	0.98162	1.67272
f135_1	Caproic acid (C6:0)	0.0470191	0.788778	0.0764907	0.810223	-0.238944	0.0440239	0.463439	0.787459	-2.01386	0.624067	0.99363	-0.247017	0.0354956	0.781127	0.620472	0.98338
f225_1	D-Pipecolic acid	0.0417132	0.814965	0.0402365	0.819895	-0.200414	0.0442432	0.463439	0.818392	-2.01178	0.673229	0.994855	-0.253326	0.00599758	0.776215	0.647902	0.929939	3
f5507_1	Ganoderiol H	0.0672636	0.812242	0.103113	0.835861	-0.22563	0.0446504	0.463439	0.798013	-2.00793	0.640265	0.994628	-0.221378	0.0459757	0.801414	0.644806	0.996057
f436_1	Dihydroxyphenylglycol	0.0345658	0.814852	0.0267573	0.803577	-0.193059	0.044933	0.463439	0.824433	-2.00528	0.68266	0.99565	-0.218603	0.0274378	0.803641	0.661731	0.975983
f3504_1	{4-[(1E)-3-oxo-3-(2,4,6-trihydroxyphenyl)prop-1-en-1-yl]phenyl}oxidanesulfonic acid	0.0571898	0.812821	0.0518459	0.80931	-0.218627	0.0453351	0.463439	0.803621	-2.00153	0.648744	0.995474	-0.231701	0.0336325	0.793183	0.640526	0.982224
f339_1	2-Octenoic acid	0.0489444	0.805361	0.0578287	0.814052	-0.216804	0.0461697	0.463439	0.805087	-1.99384	0.650555	0.996327	-0.239884	0.0265973	0.786719	0.636403	0.97254
f4986_1	Glycoursodeoxycholic acid	0.0500522	1.23086	0.0775143	1.20603	0.208352	0.0494449	0.479401	1.23165	1.96474	1.0005	1.51619	0.218305	0.0396133	1.24397	1.01043	1.53149
f81_1	Tetrahydro-2-methyl-3-furanol	0.0495104	1.26373	0.0373466	1.28063	0.231255	0.0495622	0.479401	1.26018	1.96372	1.00044	1.58736	0.204527	0.0738208	1.22694	0.980483	1.53536
f6758_1	Glycochenodeoxycholic acid 3-glucuronide	0.060076	1.21897	0.0588326	1.215	0.204767	0.0506785	0.481446	1.22724	1.95419	0.999392	1.50703	0.20456	0.0486431	1.22699	1.00122	1.50367	9
f4656_1	1-heptadecanoyl-glycero-3-phosphate	0.0400094	0.793988	0.0496473	0.801796	-0.216856	0.0515946	0.48155	0.805046	-1.9465	0.647125	1.00151	-0.211407	0.0567427	0.809445	0.651235	1.00609
f4359_1	Lepidiumterpenoid	0.0713671	0.8122	0.0631703	0.811806	-0.219582	0.0542348	0.494195	0.802855	-1.92496	0.642004	1.00401	-0.228688	0.0430312	0.795577	0.637495	0.992859
f1650_1	{3-[(1E)-3-oxobut-1-en-1-yl]phenyl}oxidanesulfonic acid	0.0754278	0.851444	0.0800885	0.856008	-0.176265	0.0548074	0.494195	0.838396	-1.9204	0.700357	1.00364	-0.184014	0.0423133	0.831924	0.696529	0.993638
f3931_1	Erucoylacetone	0.0595943	0.770567	0.0722627	0.782008	-0.262064	0.0565433	0.50135	0.769461	-1.90682	0.58776	1.00733	-0.25036	0.0640232	0.77852	0.597311	1.0147
f342_2	Quinaldine	0.0888989	0.823983	0.0867892	0.822477	-0.211897	0.0610434	0.532379	0.809048	-1.87318	0.648162	1.00987	-0.228089	0.0419003	0.796053	0.639016	0.991682
f1098_1	L-Tryptophan	0.06497	0.818876	0.0760831	0.824631	-0.200709	0.0623836	0.535292	0.818151	-1.86356	0.662454	1.01044	-0.199981	0.0565256	0.818746	0.666627	1.00558
f2634_2	unknown	0.061438	0.815517	0.0616474	0.814263	-0.201235	0.0646178	0.539219	0.81772	-1.84789	0.660553	1.01228	-0.196765	0.0722854	0.821384	0.662761	1.01797
f7455_1	PE(P-16:0/20:4(5Z,8Z,11Z,14Z))	0.074608	0.817794	0.0840587	0.820938	-0.207424	0.064893	0.539219	0.812675	-1.84599	0.652034	1.01289	-0.228912	0.0435706	0.795398	0.636849	0.993421
f1501_1	Vanillin 4-sulfate	0.0797316	0.826377	0.0627228	0.817538	-0.198147	0.0680235	0.539219	0.82025	-1.82485	0.663008	1.01478	-0.232922	0.0279719	0.792216	0.643616	0.975124
f4384_1	MG(22:4/0:0/0:0)	0.0882442	0.842895	0.0983854	0.846438	-0.179782	0.0688704	0.539219	0.835452	-1.81927	0.688341	1.014	-0.193222	0.0530257	0.824299	0.677755	1.00253
f3767_1	Dehydroepiandrosterone sulfate (DHEA-S)	0.0749469	0.835081	0.0564258	0.819637	-0.181958	0.0709993	0.539219	0.833637	-1.80548	0.684212	1.01569	-0.166894	0.0900264	0.846289	0.69778	1.02641	2
f5319_1	Dehydrocarpaine II	0.0723483	0.803324	0.0561426	0.793268	-0.221802	0.0712611	0.539219	0.801074	-1.80381	0.629513	1.01939	-0.259032	0.0319402	0.771798	0.609141	0.97789	8
f1829_1	Serylphenylalanine	0.0875319	0.826614	0.113116	0.838948	-0.199048	0.0715035	0.539219	0.819511	-1.80227	0.659999	1.01757	-0.182176	0.0899231	0.833455	0.675208	1.02879
f1394_1	(8alpha,10beta,11beta)-3-Hydroxy-4,15-dinor-1(5)-xanthen-12,8-olide	0.0681761	0.835417	0.0612849	0.831674	-0.177868	0.0720365	0.539219	0.837053	-1.79889	0.689585	1.01606	-0.199763	0.0383993	0.818925	0.67783	0.98939
f378_1	L-Lysine	0.0709179	0.827924	0.0883288	0.837002	-0.185984	0.0739624	0.539219	0.830287	-1.78685	0.677063	1.01819	-0.189863	0.0702494	0.827072	0.673392	1.01582
f6639_1	Hydroxydestruxin B	0.084956	0.828497	0.113657	0.843116	-0.194203	0.0739974	0.539219	0.823491	-1.78663	0.665477	1.01902	-0.18977	0.077968	0.82715	0.669789	1.02148
f120_1	Hydroxidodioxidosulfidosulfate	0.0634128	0.829777	0.156764	0.868757	-0.177521	0.075072	0.539219	0.837343	-1.78002	0.688671	1.01811	-0.15443	0.122809	0.856904	0.704277	1.04261
f3295_1	6-Demethylgriseofulvin	0.145936	0.858399	0.086519	0.83766	-0.183771	0.0769051	0.539219	0.832126	-1.76893	0.678825	1.02005	-0.174377	0.08909	0.83998	0.687016	1.027
f3016_1	12 Hydroxy arachidonic acid	0.0783445	1.21778	0.0926428	1.2049	0.19556	0.0774094	0.539219	1.21599	1.76592	0.978737	1.51076	0.18983	0.084849	1.20904	0.974253	1.50042
f2991_1	Leukotriene A4	0.0871575	1.20453	0.0673537	1.21658	0.189654	0.0778118	0.539219	1.20883	1.76353	0.979092	1.49248	0.18076	0.0925917	1.19813	0.970552	1.47907
f1068_1	Prolyl-Serine	0.0889884	0.833049	0.0951342	0.839213	-0.187298	0.0791069	0.539219	0.829196	-1.75589	0.672759	1.02201	-0.180859	0.0876167	0.834553	0.678149	1.02703
f5191_1	2-Deoxybrassinolide	0.096243	0.83305	0.092573	0.833342	-0.191718	0.0799974	0.539219	0.82554	-1.7507	0.666074	1.02318	-0.207139	0.0548807	0.812907	0.657959	1.00434
f5822_1	Ganoderiol C	0.098166	0.827599	0.108264	0.836242	-0.196832	0.0813419	0.539219	0.821328	-1.74295	0.658247	1.02481	-0.203358	0.0663955	0.815986	0.656731	1.01386
f1948_1	Unknown	0.108097	0.85328	0.112878	0.855227	-0.169783	0.0817371	0.539219	0.843848	-1.74069	0.697009	1.02162	-0.196466	0.0390656	0.821629	0.681759	0.990195	20
f138_1	Acetylglycine	0.09472	1.23384	0.149922	1.19548	0.217386	0.0824472	0.539219	1.24282	1.73666	0.972431	1.5884	0.21731	0.0788771	1.24273	0.975237	1.58359
f6884_1	{6-[5,7-dihydroxy-2-(4-hydroxyphenyl)-4-oxo-6-[3,4,5-trihydroxy-6-(hydroxymethyl)oxan-2-yl]-4H-chromen-8-yl]-4,5-dihydroxyoxan-3-yl}oxidanesulfonic acid	0.101679	1.20327	0.0831984	1.21357	0.196201	0.0831127	0.539219	1.21677	1.7329	0.974616	1.51909	0.180786	0.11122	1.19816	0.959169	1.4967
f1726_1	Coriandrone C	0.118099	0.856577	0.0955213	0.849859	-0.170278	0.0853301	0.540737	0.843431	-1.72056	0.694717	1.02398	-0.165604	0.102687	0.847382	0.694547	1.03385
f274_1	5-(2-Furanyl)-3,4-dihydro-2H-pyrrole	0.0938686	1.22555	0.182753	1.17859	0.210109	0.0862255	0.540737	1.23381	1.71565	0.970519	1.56853	0.197781	0.107564	1.2187	0.957806	1.55065
f4796_1	3alpha,7alpha,24(S)-trihydroxy-5beta-cholestan-27-al	0.0905661	0.831524	0.147181	0.855286	-0.184786	0.0870434	0.540737	0.831282	-1.7112	0.672711	1.02723	-0.17129	0.1027	0.842577	0.685903	1.03504
f3740_1	Nervonic acid (C24:1)	0.0763149	0.812323	0.0785067	0.813404	-0.198435	0.0892509	0.540737	0.820013	-1.69936	0.652264	1.0309	-0.174522	0.126626	0.839859	0.671359	1.05065
f6835_1	Avenestergenin A1	0.0830572	0.82897	0.117883	0.846174	-0.182748	0.090122	0.540737	0.832978	-1.69475	0.674289	1.02901	-0.18562	0.0842169	0.830589	0.672793	1.02539
f7616_1	PE(20:4(8Z,11Z,14Z,17Z)/P-18:1(9Z))	0.0864911	0.820348	0.104016	0.8294	-0.19321	0.0912317	0.540737	0.824309	-1.68894	0.658738	1.03149	-0.20548	0.0729379	0.814256	0.650463	1.01929
f229_1	Sherry lactone	0.117468	0.851316	0.155176	0.86409	-0.172498	0.0916037	0.540737	0.84156	-1.687	0.688727	1.02831	-0.120648	0.233249	0.886346	0.726858	1.08083
f4819_1	Demethylphylloquinone	0.149411	0.854904	0.152843	0.858206	-0.181164	0.0940675	0.540737	0.834299	-1.67432	0.674868	1.03139	-0.184217	0.0863574	0.831755	0.673843	1.02667
f4227_1	(9S,10S)-10-hydroxy-9-(phosphonooxy)octadecanoate	0.0740968	0.818092	0.084381	0.824957	-0.185734	0.0944357	0.540737	0.830495	-1.67245	0.668044	1.03245	-0.192131	0.0837724	0.825199	0.663713	1.02598
f2529_1	3a,17a-Dihydroxy-5b-androstane	0.116261	0.8399	0.065904	0.814707	-0.184737	0.0945167	0.540737	0.831323	-1.67204	0.669456	1.03233	-0.169754	0.116489	0.843872	0.682686	1.04311
f6360_1	DG(15:0/0:0/18:4n3)	0.114165	0.846827	0.164531	0.867366	-0.174423	0.0945273	0.540737	0.839942	-1.67198	0.68462	1.0305	-0.166077	0.104976	0.846981	0.692906	1.03532
f3702_1	7-O-Acetylaustroinulin	0.13313	0.852594	0.148119	0.85952	-0.17428	0.097936	0.546271	0.840062	-1.65494	0.683394	1.03265	-0.165495	0.112688	0.847474	0.690744	1.03977
f141_1	Vaporole	0.120045	0.834497	0.204925	0.86758	-0.190641	0.0989089	0.546271	0.826429	-1.65017	0.65897	1.03644	-0.140885	0.209886	0.868589	0.696904	1.08257
f5176_2	Perfluorononanoic acid	0.0760868	1.20133	0.101184	1.18524	0.171113	0.0993804	0.546271	1.18663	1.64787	0.968108	1.45447	0.180445	0.0822539	1.19775	0.977187	1.4681
f2358_1	Eicosane	0.101489	0.830627	0.132023	0.840327	-0.189016	0.101044	0.546271	0.827773	-1.63981	0.660381	1.0376	-0.174505	0.12653	0.839872	0.671422	1.05058
f4112_1	3-Hydroxy-1-phenyl-1-eicosanone	0.0928368	0.82606	0.111569	0.832464	-0.185749	0.101162	0.546271	0.830482	-1.63924	0.665083	1.03701	-0.166374	0.134089	0.846729	0.681107	1.05263
f5596_1	D-myo-Inositol 1,3,4,6-tetrakisphosphate	0.0837069	0.823721	0.122804	0.843028	-0.181558	0.101656	0.546271	0.83397	-1.63688	0.671021	1.03649	-0.168175	0.127731	0.845206	0.680731	1.04942
f3995_1	Assafoetidin	0.0813077	0.820936	0.104773	0.831796	-0.182561	0.104138	0.554016	0.833133	-1.62511	0.668484	1.03834	-0.176613	0.112614	0.838104	0.673816	1.04245
f2960_1	MG(15:0/0:0/0:0)	0.121815	0.841181	0.147178	0.852994	-0.179398	0.106396	0.560421	0.835773	-1.61461	0.672218	1.03912	-0.194047	0.0768751	0.823619	0.664293	1.02116
f60_1	Sulfate	0.116798	1.18962	0.161939	1.16381	0.176233	0.114619	0.597819	1.19272	1.57777	0.958204	1.48462	0.171435	0.129788	1.18701	0.950883	1.48177	13
f7422_1	Phosphoribosyl-ATP	0.119719	1.18792	0.148724	1.16883	0.173169	0.116156	0.598899	1.18907	1.57111	0.958042	1.4758	0.137198	0.205223	1.14706	0.927675	1.41832
f2351_1	Bisbynin	0.119918	0.854557	0.158206	0.866429	-0.159693	0.117424	0.598899	0.852405	-1.56568	0.697952	1.04104	-0.171032	0.0917457	0.842795	0.690853	1.02815
f3277_1	17,18-DiHETE	0.120062	1.1892	0.145416	1.17252	0.172986	0.118256	0.598899	1.18885	1.56214	0.956898	1.47702	0.143211	0.184386	1.15397	0.934022	1.42572
f5549_1	LysoPC(16:0/0:0)	0.082008	0.821525	0.116019	0.837776	-0.173822	0.11933	0.598899	0.840446	-1.55759	0.675331	1.04593	-0.165083	0.135353	0.847824	0.682662	1.05294
f3181_1	Carnosol	0.120118	1.15648	0.0911768	1.16763	0.141258	0.126792	0.630405	1.15172	1.52688	0.960722	1.38069	0.132579	0.146709	1.14177	0.954587	1.36565
f5201_1	Glycocholic acid	0.132696	1.17514	0.19919	1.14702	0.161621	0.130223	0.636519	1.17542	1.51322	0.953402	1.44913	0.174278	0.104345	1.19039	0.964603	1.46902
f6803_1	Pyranocyanin A	0.110089	1.20938	0.134788	1.19623	0.178468	0.130415	0.636519	1.19538	1.51247	0.948563	1.50643	0.168841	0.156887	1.18393	0.937135	1.49572
f980_1	6-Heptyl-5,6-dihydro-2H-pyran-2-one	0.161287	0.866457	0.180156	0.872797	-0.153883	0.131774	0.637121	0.857373	-1.50714	0.701873	1.04732	-0.163904	0.104158	0.848823	0.696564	1.03436
f977_1	2,6-Dimethoxy-4-propylphenol	0.102489	0.838409	0.121145	0.846952	-0.162313	0.135414	0.637121	0.850175	-1.49309	0.687025	1.05207	-0.170627	0.103735	0.843136	0.686481	1.03554
f6666_1	(24E)-3beta,15alpha,22S-Triacetoxylanosta-7,9(11),24-trien-26-oic acid	0.147351	1.1542	0.189892	1.13913	0.146539	0.135639	0.637121	1.15782	1.49223	0.955103	1.40356	0.139039	0.153716	1.14917	0.949333	1.39107
f911_1	N-Acetyl-L-methionine	0.161886	0.852678	0.102182	0.829023	-0.167968	0.136095	0.637121	0.845381	-1.49049	0.677839	1.05433	-0.159433	0.145677	0.852627	0.687835	1.0569
f825_1	Pent-2-enyl hexanoate	0.184983	0.869859	0.122852	0.851027	-0.157847	0.136721	0.637121	0.853981	-1.48811	0.693678	1.05133	-0.183793	0.0786634	0.832108	0.677974	1.02128
f6929_1	Methyl 3,4,6-tri-O-galloyl-beta-D-glucopyranoside	0.177185	0.860774	0.0875354	0.832053	-0.161237	0.142902	0.637121	0.85109	-1.46507	0.685955	1.05598	-0.155255	0.14532	0.856197	0.694742	1.05517
f520_2	Isoputreanine	0.156209	0.865109	0.163339	0.87223	-0.149156	0.14402	0.637121	0.861435	-1.46098	0.705211	1.05227	-0.147648	0.149819	0.862735	0.705682	1.05474
f3903_1	5-Nonadecyl-1,3-benzenediol	0.155709	0.848261	0.145701	0.848057	-0.168473	0.14446	0.637121	0.844954	-1.45938	0.673857	1.05949	-0.161803	0.157196	0.850609	0.679774	1.06438
f5723_1	Ganodermic acid TQ	0.114406	0.838798	0.09968	0.829776	-0.16121	0.146585	0.637121	0.851113	-1.4517	0.684637	1.05807	-0.176695	0.104701	0.838035	0.676957	1.03744
f4171_1	Isohyodeoxycholic acid	0.129662	0.812599	0.159414	0.827529	-0.194749	0.148998	0.637121	0.823041	-1.44308	0.631752	1.07225	-0.203154	0.134469	0.816152	0.625507	1.0649
f2144_1	Heptadecanoic Acid (C17:0)	0.132984	0.843279	0.20214	0.866119	-0.163142	0.149523	0.637121	0.849471	-1.44122	0.680445	1.06048	-0.138761	0.212515	0.870436	0.699831	1.08263
f922_1	Citric acid	0.180117	1.16509	0.206045	1.15525	0.16417	0.149597	0.637121	1.17841	1.44096	0.942579	1.47326	0.134817	0.232112	1.14433	0.917303	1.42754
f3227_1	3,3',4',5,6,7,8-Heptahydroxyflavone	0.182547	1.15557	0.147656	1.16976	0.15485	0.150048	0.637121	1.16748	1.43936	0.945528	1.44154	0.146571	0.180389	1.15786	0.934366	1.43481
f3437_1	3-Hydroxy-1-phenyl-1-heptadecanone	0.177987	0.855315	0.188534	0.861396	-0.165367	0.150074	0.637121	0.847583	-1.43927	0.676676	1.06166	-0.173457	0.125555	0.840753	0.673415	1.04967
f855_1	6-Chloro-N-(1-methylethyl)-1,3,5-triazine-2,4-diamine	0.200275	0.865404	0.175149	0.858503	-0.161096	0.150355	0.637121	0.85121	-1.43828	0.683432	1.06018	-0.146464	0.18378	0.863757	0.69598	1.07198
f9385_1	13Z,16Z-docosadienoyl-CoA	0.176298	0.8685	0.136266	0.854104	-0.148196	0.150534	0.637121	0.862262	-1.43765	0.70452	1.05532	-0.14171	0.168541	0.867873	0.709333	1.06185
f638_1	1-Methylhistidine	0.175377	1.15512	0.279666	1.12098	0.151817	0.150897	0.637121	1.16395	1.43637	0.946159	1.43187	0.132505	0.199005	1.14168	0.932674	1.39753
f4955_1	13'-Carboxy-gamma-tocopherol	0.20363	0.867759	0.205439	0.870622	-0.157671	0.153598	0.64342	0.85413	-1.42694	0.687809	1.06067	-0.166542	0.125335	0.846587	0.6842	1.04752
f679_1	4-Hydroperoxy-2-nonenal (4-HNE)	0.155265	0.845115	0.214213	0.86438	-0.166288	0.156538	0.647454	0.846802	-1.41681	0.672786	1.06583	-0.184716	0.112125	0.83134	0.661926	1.04411
f1336_1	5-Hydroxy-L-tryptophan	0.121215	1.17923	0.17028	1.15722	0.149234	0.156995	0.647454	1.16094	1.41525	0.944176	1.42748	0.127407	0.226817	1.13588	0.923845	1.39658
f2039_1	Phenylacetylglutamine	0.143033	1.18411	0.33318	1.1184	0.161315	0.161903	0.65506	1.17505	1.3987	0.937315	1.47309	0.18476	0.103992	1.20293	0.962733	1.50305	1
f459_1	Methyl 2-octynoate	0.157087	0.850134	0.161771	0.854854	-0.158956	0.161981	0.65506	0.853034	-1.39844	0.68267	1.06591	-0.163935	0.144428	0.848797	0.681071	1.05783
f759_1	3-Succinoylpyridine	0.183774	1.15961	0.288009	1.12625	0.156075	0.163529	0.65506	1.16891	1.3933	0.938492	1.45591	0.145742	0.194567	1.1569	0.928237	1.44189
f4293_1	MG(0:0/21:0/0:0)	0.15012	0.853959	0.208697	0.870737	-0.152407	0.163765	0.65506	0.858639	-1.39252	0.692863	1.06408	-0.167324	0.119775	0.845926	0.685142	1.04444
f175_1	3-Allyl-1-cyclohexene	0.169814	0.87555	0.237985	0.892751	-0.132384	0.170271	0.674415	0.876004	-1.37133	0.72499	1.05847	-0.139231	0.151199	0.870027	0.719385	1.05221
f2925_1	Octadecanedioic acid	0.178635	0.858192	0.25383	0.877576	-0.15519	0.171594	0.674415	0.856252	-1.3671	0.685446	1.06962	-0.136391	0.219979	0.872501	0.701639	1.08497
f6036_1	Tetrahydroaldosterone-3-glucuronide	0.249171	0.89197	0.216168	0.884704	-0.134477	0.172407	0.674415	0.874173	-1.36451	0.720621	1.06044	-0.133944	0.166381	0.874639	0.723509	1.05734
f2601_1	cis-10-Nonadecenoic Acid (C19:1)	0.159018	0.852949	0.196757	0.864729	-0.1514	0.175456	0.681331	0.859503	-1.35488	0.690445	1.06996	-0.134182	0.225665	0.874431	0.703809	1.08642
f4444_1	LysoPA(16:0/0:0)	0.128036	0.841835	0.193294	0.863236	-0.149946	0.179438	0.684987	0.860754	-1.34249	0.691519	1.07141	-0.137183	0.214842	0.871811	0.701905	1.08284
f8358_1	unknown	0.18693	1.14736	0.169399	1.15995	0.138091	0.18103	0.684987	1.14808	1.33759	0.937764	1.40556	0.133177	0.188796	1.14245	0.936645	1.39348
f3113_1	2-Dodecylbenzenesulfonic acid	0.212737	1.21926	0.220631	1.20313	0.211549	0.181486	0.684987	1.23559	1.33619	0.905958	1.68516	0.180748	0.22634	1.19811	0.893979	1.60572
f1328_1	1-Propenyl 1-(1-propenylthio)propyl disulfide	0.209597	0.885158	0.202956	0.883672	-0.128356	0.181703	0.684987	0.87954	-1.33553	0.728528	1.06185	-0.137559	0.127996	0.871483	0.73001	1.04037
f3590_1	6,9,12,15,18,21-Tetracosahexaenoic acid	0.188532	0.863482	0.259656	0.881073	-0.148776	0.183424	0.684987	0.861762	-1.33029	0.692133	1.07296	-0.132047	0.23101	0.8763	0.70601	1.08766
f83_1	D-alpha-Aminobutyric acid	0.221348	1.13626	0.198732	1.13946	0.137835	0.184135	0.684987	1.14779	1.32813	0.936528	1.4067	0.152537	0.156659	1.16479	0.943138	1.43852
f5421_1	N-[2-(1H-Indol-3-yl)ethyl]docosanamide	0.167476	0.872232	0.125884	0.860769	-0.131177	0.18541	0.684987	0.877062	-1.32428	0.722292	1.065	-0.154525	0.110184	0.856822	0.708837	1.0357
f5402_1	LysoPC(15:0/0:0)	0.143836	0.846937	0.180981	0.858435	-0.148056	0.188521	0.686925	0.862383	-1.31497	0.691607	1.07533	-0.133345	0.2333	0.875163	0.702843	1.08973
f8197_1	TG(i-22:0/15:0/i-13:0)	0.171051	0.861222	0.240257	0.880608	-0.14306	0.190116	0.686925	0.866702	-1.31023	0.699726	1.07352	-0.130115	0.231534	0.877994	0.709444	1.08659
f355_1	4-Amino-1-piperidinecarboxylic acid	0.230941	0.881593	0.208047	0.878353	-0.135997	0.19173	0.686925	0.872846	-1.30548	0.711645	1.07056	-0.128777	0.213476	0.87917	0.717729	1.07692
f3408_1	7-HDoHE	0.196194	1.15875	0.204454	1.15665	0.147228	0.19183	0.686925	1.15862	1.30518	0.928797	1.44531	0.140568	0.21128	1.15093	0.92327	1.43472
f4005_1	Ceftizoxime	0.205751	0.880646	0.291095	0.899047	-0.130919	0.192391	0.686925	0.877289	-1.30354	0.72053	1.06815	-0.115693	0.250272	0.890749	0.731304	1.08496
f2634_1	3-Oxooctadecanoic acid	0.205563	0.871419	0.262628	0.886205	-0.140615	0.194431	0.689583	0.868824	-1.29758	0.702567	1.07442	-0.136627	0.201756	0.872296	0.70723	1.07589
f2856_1	(9Z,11R,12S,13S,15Z)-12,13-Epoxy-11-hydroxy-9,15-octadecadienoic acid	0.205196	0.866231	0.347241	0.898743	-0.14501	0.200436	0.69769	0.865014	-1.28031	0.692809	1.08002	-0.128978	0.245127	0.878993	0.707172	1.09256
f3153_1	Polyoxyethylene 40 monostearate	0.195403	0.848065	0.213724	0.852517	-0.162212	0.201803	0.69769	0.850261	-1.27643	0.662792	1.09075	-0.147232	0.233396	0.863094	0.677468	1.09958
f5089_1	Sulfolithocholic acid	0.222499	1.13471	0.287827	1.1155	0.13017	0.201853	0.69769	1.13902	1.27629	0.932644	1.39107	0.109727	0.285147	1.11597	0.912571	1.36471
f1420_1	Allixin	0.198512	0.81457	0.205483	0.820384	-0.201352	0.202939	0.69769	0.817624	-1.27322	0.599707	1.11473	-0.243277	0.117529	0.784054	0.578155	1.06328
f1438_1	3,9-dihydroxy-6H-benzo[c]chromen-6-one	0.250056	0.88671	0.183164	0.86989	-0.132556	0.203274	0.69769	0.875854	-1.27228	0.714077	1.07428	-0.0617697	0.55578	0.940099	0.765461	1.15458
f6337_1	LysoPI(16:0/0:0)	0.270453	1.12736	0.301178	1.11601	0.135786	0.206162	0.703067	1.14544	1.26419	0.927988	1.41384	0.106565	0.313231	1.11245	0.90434	1.36845
f377_1	Butyl lactate	0.209679	0.867286	0.218791	0.870321	-0.140968	0.211051	0.711385	0.868517	-1.25068	0.696363	1.08323	-0.144332	0.189292	0.865601	0.697789	1.07377
f2475_2	Isoprothiolane	0.18315	0.871069	0.1628	0.865998	-0.129995	0.211276	0.711385	0.8781	-1.25006	0.716186	1.07662	-0.144755	0.170052	0.865234	0.703602	1.064
f7603_2	unknown	0.202145	0.868494	0.196692	0.867897	-0.136164	0.214125	0.716439	0.872699	-1.2423	0.703989	1.08184	-0.126651	0.243703	0.881041	0.712064	1.09012
f4231_1	Cerotic acid (C26:0)	0.220066	0.878568	0.214872	0.876741	-0.130279	0.21547	0.716439	0.877851	-1.23866	0.714319	1.07882	-0.144888	0.16258	0.86512	0.705925	1.06021
f182_1	1-(2-Furanyl)-2-propanone	0.230637	0.878103	0.238284	0.882292	-0.133289	0.217555	0.718879	0.875212	-1.23305	0.708108	1.08175	-0.132791	0.221933	0.875648	0.707595	1.08361
f5174_1	LysoPE(P-18:1(9Z)/0:0)	0.260305	1.13664	0.372453	1.10448	0.136893	0.222375	0.730269	1.14671	1.22024	0.92036	1.42872	0.112617	0.310737	1.1192	0.900203	1.39148
f5705_1	3-trans-Hydroxycyclohexyl glyburide	0.206656	1.13902	0.235858	1.12834	0.124735	0.224143	0.731558	1.13285	1.21559	0.926458	1.38522	0.13309	0.189647	1.14235	0.936327	1.39371
f869_1	Allyl cinnamate	0.270513	0.890027	0.253017	0.888141	-0.126274	0.227955	0.73619	0.881373	-1.20564	0.717806	1.08221	-0.118759	0.253553	0.888021	0.724244	1.08884
f4930_1	1-a,24R,25-Trihydroxyvitamin D2	0.277947	0.885411	0.295964	0.891528	-0.133523	0.229051	0.73619	0.875007	-1.20281	0.703912	1.08769	-0.148029	0.174851	0.862406	0.696373	1.06803
f6783_1	6-O-p-Coumaroyl-1,2-digalloylglucose	0.20263	1.13073	0.220975	1.12486	0.11567	0.229713	0.73619	1.12262	1.2011	0.929522	1.35584	0.0816283	0.386049	1.08505	0.902174	1.305
f2687_1	5-(3',5'-Dihydroxyphenyl)-gamma-valerolactone-O-sulphate-O-methyl	0.255494	1.12087	0.203319	1.13534	0.118607	0.231854	0.73739	1.12593	1.1956	0.926972	1.36759	0.103596	0.303064	1.10915	0.910683	1.35087
f3167_1	{[1-hydroxy-1-(6-hydroxy-1-oxo-1H-isochromen-3-yl)butan-2-yl]oxy}sulfonic acid	0.273432	1.13252	0.186228	1.16048	0.135726	0.23286	0.73739	1.14537	1.19302	0.916442	1.43148	0.133528	0.236528	1.14285	0.916156	1.42565
f128_1	L-Proline	0.258465	0.882823	0.347958	0.903417	-0.127679	0.243186	0.754259	0.880136	-1.16706	0.710272	1.09062	-0.0886565	0.41449	0.91516	0.739633	1.13234
f1607_1	3-Methylcyclopentadecanone	0.231755	0.87425	0.294552	0.889008	-0.130877	0.243752	0.754259	0.877326	-1.16566	0.704027	1.09328	-0.113723	0.305094	0.892505	0.71816	1.10918
f1761_1	Glutamylthreonine	0.282678	0.890978	0.26547	0.889078	-0.123902	0.243964	0.754259	0.883466	-1.16514	0.717249	1.0882	-0.113717	0.278983	0.89251	0.726442	1.09654
f849_1	6-Methyl-2-methylene-6-octene-1,3,8-triol	0.267865	0.887737	0.23501	0.881481	-0.124592	0.244546	0.754259	0.882857	-1.1637	0.715738	1.089	-0.138822	0.196189	0.870383	0.705154	1.07433
f2202_1	3-(4-hydroxyphenyl)-3,4-dihydro-2H-1-benzopyran-6,7,8-triol	0.288101	0.892009	0.274755	0.890944	-0.123506	0.246052	0.754259	0.883817	-1.15999	0.717352	1.08891	-0.112865	0.283125	0.893271	0.726898	1.09772
f4606_1	Benzbromarone	0.343607	0.901394	0.287101	0.892145	-0.124615	0.246694	0.754259	0.882836	-1.15842	0.715009	1.09006	-0.116962	0.270144	0.889619	0.722635	1.09519
f85_1	(S)-3-Hydroxybutyric acid	0.318437	0.898	0.301671	0.895569	-0.123332	0.253097	0.765108	0.88397	-1.14286	0.715448	1.09219	-0.101175	0.360178	0.903774	0.727679	1.12248
f845_1	(all-E)-3,5,7-Tridecatriene-9,11-diyn-1-ol	0.299868	0.893559	0.294588	0.894206	-0.122583	0.253118	0.765108	0.884632	-1.14281	0.716897	1.09161	-0.118264	0.263636	0.888461	0.722075	1.09319
f2048_1	2-(5-Tetradecenyl)cyclobutanone	0.253223	0.881124	0.260821	0.883906	-0.125532	0.25621	0.766674	0.882028	-1.13539	0.710182	1.09546	-0.110596	0.310991	0.8953	0.722851	1.10889
f726_1	(Cyclohexylmethyl)pyrazine	0.284864	0.894879	0.308027	0.901111	-0.116713	0.256519	0.766674	0.88984	-1.13466	0.727368	1.0886	-0.123794	0.231684	0.883562	0.721328	1.08228
f489_1	Dimethyldithiophosphate	0.263655	0.882452	0.285452	0.886877	-0.125119	0.259786	0.767894	0.882392	-1.1269	0.709824	1.09691	-0.11486	0.300446	0.891491	0.717292	1.108
f5170_1	Etodolac acyl glucuronide	0.339243	0.903282	0.355243	0.906726	-0.118988	0.259814	0.767894	0.887819	-1.12683	0.721839	1.09196	-0.125866	0.232815	0.881733	0.717035	1.08426
f1723_1	Busulfan	0.248415	0.882037	0.223836	0.875662	-0.121232	0.262295	0.770946	0.885829	-1.12098	0.716626	1.09498	-0.120912	0.263269	0.886112	0.716947	1.09519
f3729_1	Tetrahydropentoxyline	0.272563	1.12413	0.230395	1.13453	0.116522	0.27136	0.77532	1.12358	1.09994	0.912916	1.38286	0.136581	0.200821	1.14635	0.929892	1.41319
f801_1	2,2,7,7-Tetramethyl-1,6-dioxaspiro[4.4]non-3-ene	0.256152	0.886778	0.369115	0.910215	-0.115687	0.271615	0.77532	0.890754	-1.09935	0.724739	1.0948	-0.101979	0.32431	0.903048	0.737292	1.10607
f4199_1	LysoPA(P-16:0/0:0)	0.262672	0.882413	0.222611	0.874184	-0.120059	0.275061	0.77532	0.886868	-1.09148	0.714872	1.10025	-0.140177	0.208742	0.869204	0.698552	1.08155
f1788_1	3,5-Dichloro-4-hydroxy-2-methoxy-6-methylbenzoic acid	0.277008	0.893812	0.293596	0.895223	-0.111099	0.276748	0.77532	0.894851	-1.08765	0.732492	1.0932	-0.0995706	0.323814	0.905226	0.74277	1.10321
f3261_1	1-(2,3,4,6-tetrahydroxyphenyl)-3-(2,4,5-trihydroxyphenyl)propane-1,2-dione	0.316466	0.8952	0.141897	0.85041	-0.118155	0.27708	0.77532	0.888558	-1.0869	0.718045	1.09956	-0.136187	0.197793	0.87268	0.70932	1.07366
f2356_1	Oleic acid (C18:1)	0.252528	0.886173	0.317862	0.899957	-0.114933	0.277156	0.77532	0.891426	-1.08673	0.724536	1.09676	-0.101458	0.329083	0.903519	0.736965	1.10771
f3655_1	Resolvin D5	0.272994	1.12702	0.287756	1.12359	0.117714	0.277892	0.77532	1.12492	1.08507	0.909448	1.39145	0.107856	0.316399	1.11389	0.901997	1.37555
f1994_2	Aspartyl-Glutamate	0.187409	0.86406	0.305954	0.897092	-0.120182	0.278344	0.77532	0.886759	-1.08405	0.713568	1.10198	-0.100088	0.359672	0.904757	0.730334	1.12084
f2323_1	Linoleic acid (C18:2)	0.24828	0.887609	0.329702	0.90433	-0.112063	0.278746	0.77532	0.893988	-1.08314	0.729901	1.09496	-0.103744	0.304024	0.901456	0.739653	1.09865
f1489_1	Benzeneacetamide-4-O-sulphate	0.270891	1.12187	0.302694	1.11394	0.112533	0.279278	0.77532	1.11911	1.08194	0.91272	1.37217	0.121968	0.241601	1.12972	0.921105	1.38558
f6601_1	Dynorphin B (6-9)	0.275005	1.13865	0.430317	1.10021	0.126843	0.284554	0.77532	1.13524	1.07015	0.899899	1.43212	0.112557	0.334129	1.11914	0.8906	1.40632
f1425_1	Heptyl ketone	0.253829	0.881241	0.315274	0.895286	-0.117549	0.285753	0.77532	0.889097	-1.06748	0.716499	1.10327	-0.106905	0.329852	0.898611	0.72474	1.11419
f8370_1	TG(16:0/20:1(11Z)/16:1(9Z))	0.211025	0.882521	0.252945	0.894291	-0.106354	0.286582	0.77532	0.899107	-1.06565	0.739364	1.09336	-0.0930543	0.332838	0.911144	0.754734	1.09997
f806_1	4-Pyridoxic acid	0.324068	1.11149	0.419158	1.08973	0.11045	0.297253	0.77532	1.11678	1.04234	0.90734	1.37457	0.0804665	0.438095	1.08379	0.884328	1.32825
f2291_1	Alpha-Linolenic acid (C18:3)	0.261465	0.883935	0.363848	0.905563	-0.114099	0.297976	0.77532	0.892169	-1.04078	0.719664	1.10602	-0.119445	0.263251	0.887413	0.719852	1.09398
f1090_1	3-Methylcatechol 1-sulfate	0.333699	1.11426	0.415468	1.09597	0.116439	0.298103	0.77532	1.12349	1.04051	0.902221	1.39902	0.125333	0.254405	1.13353	0.913744	1.40617
f4572_1	7a,12a-Dihydroxy-5b-cholestan-3-one	0.337263	0.891323	0.271982	0.876269	-0.123248	0.300176	0.77532	0.884045	-1.03606	0.700188	1.11618	-0.121997	0.300019	0.885151	0.702777	1.11485
f6457_1	Erythrinasinate A	0.328347	0.894757	0.33591	0.897689	-0.116755	0.302636	0.77532	0.889803	-1.0308	0.712654	1.11099	-0.0858435	0.439163	0.917738	0.738352	1.14071
f4369_1	{2-hydroxy-5-[3-(4-methoxy-1-benzofuran-5-yl)-3-oxopropanoyl]phenyl}oxidanesulfonic acid	0.265865	0.890713	0.442511	0.921733	-0.106978	0.302743	0.77532	0.898545	-1.03057	0.733127	1.10129	-0.106632	0.302187	0.898856	0.734034	1.10069
f3939_1	Droperidol	0.368532	1.10775	0.222248	1.1496	0.116677	0.303951	0.77532	1.12376	1.028	0.899622	1.40373	0.154341	0.179489	1.16689	0.931444	1.46185
f6561_1	Kaempferol 7-(6''-galloylglucoside)	0.297848	1.12076	0.315216	1.11666	0.110631	0.304247	0.77532	1.11698	1.02737	0.904449	1.37946	0.0936199	0.361079	1.09814	0.898263	1.3425
f4770_1	4-cholesten-7α,12α,24-triol-3-one	0.357194	0.904795	0.496145	0.929146	-0.109858	0.306765	0.77532	0.895961	-1.02203	0.725758	1.10608	-0.0748886	0.465806	0.927847	0.758701	1.1347
f1719_1	4-Hydroxychlorothalonil	0.303842	0.894976	0.36995	0.908557	-0.109768	0.306837	0.77532	0.896042	-1.02188	0.725927	1.10602	-0.0893999	0.396817	0.91448	0.74364	1.12457
f4183_1	Isorhamnetin 3-sulfate	0.374278	0.910529	0.282465	0.899828	-0.105893	0.308751	0.77532	0.899521	-1.01785	0.733592	1.10298	-0.151003	0.132837	0.859845	0.706157	1.04698
f4389_1	Sitagliptin	0.227635	1.14374	0.414157	1.09254	0.111929	0.308948	0.77532	1.11843	1.01743	0.901502	1.38757	0.11416	0.288513	1.12093	0.907872	1.38399	15
f886_1	Propanoic acid, 2-(methoxyimino)-, trimethylsilyl ester	0.299718	0.8922	0.246297	0.879625	-0.111604	0.309181	0.77532	0.894399	-1.01694	0.721298	1.10904	-0.157139	0.156619	0.854585	0.687587	1.06214
f277_1	Hypoxanthine	0.272258	0.893613	0.402969	0.917805	-0.103269	0.310049	0.77532	0.901884	-1.01512	0.738849	1.1009	-0.104128	0.302644	0.90111	0.739247	1.09841
f3082_1	6,8-Heneicosanedione	0.285253	0.887523	0.31064	0.893854	-0.111453	0.311221	0.77532	0.894533	-1.01266	0.720962	1.10989	-0.100939	0.346071	0.903988	0.732782	1.1152
f4250_1	Dulxanthone E	0.280418	0.902568	0.209076	0.88905	-0.0959495	0.311583	0.77532	0.90851	-1.01191	0.754426	1.09406	-0.111957	0.238819	0.894083	0.742121	1.07716
f3656_1	Tetracosatetraenoic acid (24:4n-6)	0.307634	0.891002	0.342729	0.898593	-0.11349	0.311631	0.77532	0.892713	-1.01181	0.71653	1.11222	-0.0736457	0.507949	0.929001	0.747008	1.15533
f1719_2	4-Hydroxychlorothalonil	0.271846	0.887131	0.340894	0.902518	-0.108726	0.311761	0.77532	0.896976	-1.01153	0.726585	1.10733	-0.0814018	0.437917	0.921823	0.750452	1.13233
f5053_1	6-{[2-(1,2-dihydroxypropan-2-yl)-7-oxo-2H,3H,7H-furo[3,2-g]chromen-9-yl]oxy}-3,4,5-trihydroxyoxane-2-carboxylic acid	0.337916	0.903574	0.344456	0.90407	-0.10675	0.312248	0.77532	0.898751	-1.01052	0.730664	1.10551	-0.126451	0.218707	0.881217	0.720395	1.07794
f2931_1	Oxfendazole	0.367263	0.909912	0.405272	0.916341	-0.105651	0.314639	0.77532	0.899738	-1.00554	0.732283	1.10549	-0.127377	0.221958	0.880402	0.717637	1.08008
f110_1	2-Furoic acid	0.356176	1.10743	0.414759	1.09381	0.110904	0.315278	0.77532	1.11729	1.00421	0.899823	1.38731	0.084032	0.444762	1.08766	0.876781	1.34927
f931_1	1-(4-methoxyphenyl)pentan-3-one	0.398151	1.08393	0.514283	1.064	0.0942639	0.316583	0.77532	1.09885	1.0015	0.913734	1.32147	0.0886051	0.354691	1.09265	0.905711	1.31817
f8543_1	PI(18:2(9Z,12Z)/20:2(11Z,14Z))	0.260219	0.880783	0.315191	0.893279	-0.112408	0.316713	0.77532	0.89368	-1.00124	0.717161	1.11365	-0.0839968	0.448297	0.919434	0.739991	1.14239
f1542_1	Cyclobrassinin	0.313109	0.90723	0.256624	0.896809	-0.0963453	0.318998	0.77532	0.90815	-0.996519	0.751382	1.09763	-0.114577	0.222723	0.891743	0.741742	1.07208
f7888_1	PE(22:6(4Z,7Z,10Z,13Z,16Z,19Z)/18:1(9Z))	0.283026	1.12711	0.360606	1.10698	0.109739	0.319164	0.77532	1.11599	0.996178	0.899267	1.38493	0.106443	0.327466	1.11231	0.898876	1.37643
f9444_1	Tricosanoyl-CoA	0.373658	1.11614	0.376279	1.11462	0.12159	0.322614	0.779704	1.12929	0.9891	0.887494	1.43697	0.125156	0.296132	1.13333	0.896157	1.43326
f5464_1	(4beta,5beta,6beta,14beta,15alpha,20S,22R)-5,6-Epoxy-4,14,15-trihydroxy-1-oxowitha-2,24-dienolide	0.314138	0.896686	0.295874	0.89266	-0.107595	0.325058	0.779704	0.897991	-0.984118	0.724781	1.11259	-0.132905	0.221944	0.875548	0.707382	1.08369
f6426_1	Biliverdin	0.387002	0.902527	0.398891	0.904403	-0.116863	0.325365	0.779704	0.889707	-0.983492	0.704859	1.12303	-0.122937	0.301198	0.88432	0.700473	1.11642
f7281_1	PA(22:2(13Z,16Z)/14:1(9Z))	0.310336	0.898591	0.263302	0.890199	-0.101729	0.331001	0.789652	0.903275	-0.9721	0.735769	1.10891	-0.130965	0.203909	0.877249	0.716766	1.07366
f1255_1	3-Oxododecanoic acid	0.35862	0.896531	0.36574	0.89844	-0.113852	0.336753	0.796497	0.89239	-0.9606	0.707403	1.12575	-0.104854	0.368177	0.900456	0.716605	1.13147
f629_1	2,4-Hexadienyl isobutyrate	0.318798	0.898175	0.406837	0.913835	-0.102126	0.343386	0.796497	0.902915	-0.947496	0.730968	1.11531	-0.121721	0.254065	0.885396	0.718279	1.09139
f3571_1	{[2-hydroxy-1-(7-methoxy-2-oxo-2H-chromen-8-yl)-3-methylbut-3-en-1-yl]oxy}sulfonic acid	0.250505	0.884447	0.298185	0.895635	-0.0999424	0.344323	0.796497	0.90489	-0.945658	0.735587	1.11316	-0.100825	0.34058	0.904091	0.73478	1.11242
f1099_1	Butyl cinnamate	0.404158	0.913891	0.413847	0.917029	-0.100126	0.347682	0.796497	0.904723	-0.939094	0.734106	1.11499	-0.0922408	0.381516	0.911886	0.741682	1.12115
f1382_1	Dehydrochorismic acid	0.392242	1.09864	0.375587	1.10036	0.101624	0.351128	0.796497	1.10697	0.932404	0.894045	1.3706	0.108157	0.331248	1.11422	0.89581	1.38589
f4596_1	Dimethyl 3-methoxy-4-oxo-5-(8,11,14-pentadecatrienyl)-2-hexenedioate	0.324533	0.902685	0.216685	0.881601	-0.0958755	0.352963	0.796497	0.908577	-0.928857	0.742165	1.1123	-0.104923	0.289194	0.900394	0.741595	1.0932
f958_1	8-Ocimenyl acetate	0.366341	0.907831	0.349348	0.905828	-0.099105	0.353116	0.796497	0.905648	-0.928562	0.734699	1.11637	-0.121767	0.248841	0.885354	0.719837	1.08893
f9499_2	CL(8:0/11:0/11:0/18:2(9Z,11Z))	0.320279	0.894143	0.298591	0.889832	-0.102827	0.354497	0.796497	0.902283	-0.925902	0.725789	1.1217	-0.107718	0.332565	0.897881	0.722088	1.11647
f7703_1	PE(18:2(9Z,12Z)/20:4(5Z,8Z,11Z,14Z))	0.435583	0.921552	0.350896	0.907412	-0.0967351	0.355995	0.796497	0.907796	-0.923023	0.739229	1.1148	-0.089435	0.394991	0.914448	0.744147	1.12372
f3529_1	Acenocoumarol	0.37696	0.911441	0.3805	0.913042	-0.0963091	0.356491	0.796497	0.908183	-0.922072	0.740057	1.1145	-0.101825	0.320783	0.903188	0.738718	1.10427
f9361_1	unknown	0.352028	1.10547	0.374176	1.09887	0.0985819	0.357627	0.796497	1.1036	0.919896	0.894523	1.36156	0.0880108	0.410078	1.092	0.885682	1.34638
f4413_1	1-palmitoyl-dihydroxyacetone-phosphate	0.289635	0.895396	0.299508	0.896702	-0.0947917	0.361309	0.796497	0.909562	-0.912875	0.742067	1.11486	-0.100325	0.328826	0.904543	0.73956	1.10633
f4831_1	LysoPE(P-16:0/0:0)	0.401203	1.10141	0.440208	1.09167	0.10377	0.362626	0.796497	1.10935	0.910372	0.887237	1.38706	0.101974	0.366944	1.10735	0.887313	1.38196
f657_1	5-Decenoic acid (C10:1)	0.402039	0.914162	0.468848	0.925237	-0.0972178	0.36284	0.796497	0.907358	-0.909966	0.735932	1.11872	-0.110625	0.294964	0.895274	0.727851	1.10121
f577_1	1,5-anhydroglucitol	0.317174	0.902065	0.241225	0.89869	-0.0928202	0.363277	0.796497	0.911357	-0.909139	0.746074	1.11326	-0.151968	0.0891484	0.859015	0.720948	1.02352
f3846_1	DG(8:0/10:0/0:0)	0.340856	0.90402	0.5619	0.941295	-0.0955668	0.364822	0.796497	0.908858	-0.906215	0.739144	1.11754	-0.0704853	0.488745	0.931941	0.763351	1.13777
f1903_1	Palmitic acid (C16:0)	0.326608	0.898958	0.416857	0.915889	-0.0981939	0.366941	0.796497	0.906473	-0.902217	0.732338	1.12201	-0.0758313	0.480446	0.926973	0.750903	1.14433
f660_1	2-(4-Methyl-5-thiazolyl)ethyl formate	0.39653	0.911308	0.292309	0.889421	-0.0981577	0.371593	0.796497	0.906506	-0.893493	0.730899	1.1243	-0.0645072	0.557822	0.937529	0.755606	1.16325
f1665_1	Pentadecanoic acid (C15:0)	0.309086	0.890073	0.453188	0.917126	-0.101423	0.374915	0.796497	0.90355	-0.887304	0.722194	1.13045	-0.083937	0.452839	0.919489	0.738532	1.14478
f264_1	m-Methylacetophenone	0.336735	0.896423	0.360588	0.901453	-0.0990113	0.375675	0.796497	0.905732	-0.885893	0.727552	1.12755	-0.0604059	0.584691	0.941382	0.758031	1.16908
f835_1	Diethyldithiophosphate	0.401231	0.914971	0.504306	0.93267	-0.0929477	0.379192	0.796497	0.911241	-0.879386	0.740735	1.121	-0.0610226	0.550522	0.940802	0.769994	1.1495
f3215_1	(2E,4E,7R)-2,7-Dimethyl-2,4-octadiene-1,8-diol 8-O-b-D-glucopyranoside	0.359778	0.906234	0.411229	0.914732	-0.0945451	0.379312	0.796497	0.909787	-0.879164	0.736885	1.12326	-0.102272	0.347634	0.902784	0.729276	1.11757
f6053_1	Cortolone-3-glucuronide	0.417025	0.926048	0.323023	0.910524	-0.0825928	0.381536	0.796497	0.920726	-0.875069	0.765225	1.10783	-0.0833597	0.373653	0.92002	0.765665	1.10549
f5176_1	Perfluorononanoic acid	0.455848	0.921144	0.295828	0.890597	-0.0952309	0.383962	0.796497	0.909163	-0.870619	0.733725	1.12655	-0.0789088	0.464185	0.924124	0.748112	1.14155
f1835_1	Isoambrettolide	0.366836	0.905705	0.452907	0.92157	-0.0946039	0.384817	0.796497	0.909733	-0.869055	0.73494	1.1261	-0.0981884	0.358834	0.906478	0.734973	1.118
f1473_1	phenyl 2,5-dihydroxybenzoate	0.356515	0.902343	0.268408	0.88334	-0.0964226	0.385496	0.796497	0.90808	-0.867813	0.730375	1.12902	-0.0718966	0.506267	0.930627	0.752834	1.15041
f1526_1	Casimiroin	0.47501	1.07575	0.386119	1.09098	0.0882016	0.386902	0.796497	1.09221	0.86525	0.894405	1.33376	0.129473	0.213195	1.13823	0.928315	1.39561
f117_1	Creatinine	0.411012	1.0972	0.801972	1.02956	0.0974003	0.387349	0.796497	1.1023	0.864436	0.883872	1.37471	0.1016	0.366721	1.10694	0.887793	1.38018	14
f2814_1	Eicosadienoic acid (C20:2)	0.348692	0.898977	0.465084	0.920358	-0.0978204	0.387674	0.796497	0.906812	-0.863844	0.726318	1.13216	-0.0788666	0.474853	0.924163	0.744398	1.14734
f49_1	Phenol	0.508933	1.07457	0.577734	1.0625	0.0923574	0.388876	0.796497	1.09676	0.861657	0.888939	1.35316	0.0790676	0.461419	1.08228	0.876914	1.33573
f5158_1	LysoPA(20:2(11Z,14Z)/0:0)	0.308167	0.894569	0.238892	0.878494	-0.0926975	0.391283	0.796497	0.911469	-0.857293	0.737397	1.12663	-0.102634	0.337704	0.902457	0.731644	1.11315
f356_1	Octanoic Acid (C8:0) (Caprylic acid)	0.369282	0.887533	0.50271	0.914564	-0.111599	0.39131	0.796497	0.894403	-0.857244	0.692976	1.15438	-0.122037	0.348386	0.885115	0.685836	1.1423
f676_1	2-Ethoxynaphthalene	0.511589	0.930902	0.405716	0.91435	-0.0927344	0.391826	0.796497	0.911436	-0.856311	0.737128	1.12696	-0.0818542	0.443013	0.921406	0.74752	1.13574
f3339_1	Canrenone	0.453831	1.12176	0.364632	1.14198	0.1321	0.393076	0.796497	1.14122	0.854052	0.842769	1.54537	0.112332	0.436011	1.11888	0.843396	1.48436
f6090_1	8-[3,7-dihydroxy-2-(3-hydroxyphenyl)-3,4-dihydro-2H-1-benzopyran-4-yl]-2-(3,4-dihydroxyphenyl)-3,4-dihydro-2H-1-benzopyran-3,5,7-triol	0.40959	0.920297	0.431439	0.925037	-0.0871016	0.393304	0.796497	0.916584	-0.853641	0.750443	1.11951	-0.0822089	0.400529	0.92108	0.760427	1.11567
f1549_1	Serylglutamic acid	0.344673	1.10284	0.435599	1.08542	0.0883057	0.394235	0.796497	1.09232	0.851963	0.891502	1.33838	0.0785091	0.461731	1.08167	0.8776	1.3332
f681_1	Capric acid (Decanoic acid) (C10:0)	0.495558	1.07498	0.394965	1.0971	0.0900094	0.395657	0.796497	1.09418	0.849404	0.888974	1.34677	0.0924319	0.385075	1.09684	0.890346	1.35122
f4817_1	LysoPA(0:0/18:1(9Z))	0.314938	0.89207	0.34704	0.898473	-0.0953615	0.396421	0.796497	0.909044	-0.84803	0.729231	1.1332	-0.0974181	0.382714	0.907177	0.728944	1.12899
f2895_1	Arachidic acid (C20:0)	0.349621	0.901816	0.379624	0.906935	-0.0931685	0.396473	0.796497	0.91104	-0.847938	0.734528	1.12997	-0.0864025	0.430089	0.917225	0.740056	1.13681
f5181_1	6-{3,5-dihydroxy-4-[3,4,5-trihydroxy-6-(hydroxymethyl)oxan-2-yl]phenoxy}-3,4,5-trihydroxyoxane-2-carboxylic acid	0.388202	0.91171	0.369535	0.908794	-0.0903144	0.396959	0.796497	0.913644	-0.847065	0.741344	1.12599	-0.106332	0.31772	0.899126	0.729847	1.10767
f825_2	Pent-2-enyl hexanoate	0.416746	0.912685	0.296646	0.890246	-0.0941526	0.398419	0.796497	0.910144	-0.844448	0.73148	1.13245	-0.0838028	0.4414	0.919613	0.742921	1.13833
f247_1	Ornithine	0.431647	0.917088	0.241206	0.880212	-0.092405	0.399555	0.796497	0.911736	-0.842416	0.735358	1.13042	-0.135556	0.194686	0.87323	0.711464	1.07178
f4256_1	Ramipril Diketopiperazine	0.342125	0.904618	0.376916	0.909552	-0.0885049	0.399819	0.796497	0.915299	-0.841944	0.744875	1.12472	-0.0879473	0.401301	0.915809	0.745777	1.12461
f4069_1	Gingerenone B	0.455421	1.08397	0.448399	1.08364	0.0901334	0.399987	0.796497	1.09432	0.841645	0.887127	1.3499	0.112651	0.288843	1.11924	0.908903	1.37826
f5660_1	LysoPE(0:0/20:2(11Z,14Z))	0.362805	0.914289	0.317989	0.90609	-0.0823571	0.401243	0.796497	0.920943	-0.839404	0.75983	1.11622	-0.0971062	0.310886	0.90746	0.752071	1.09495
f1994_1	Aspartyl-Glutamate	0.220715	1.13578	0.329501	1.10507	0.0865055	0.405543	0.80204	1.09036	0.831763	0.889283	1.3369	0.0845275	0.414019	1.0882	0.888434	1.33289
f1059_1	4-Ethylphenylsulfate	0.424166	1.0946	0.52727	1.07337	0.0937021	0.40729	0.802513	1.09823	0.828672	0.879919	1.37071	0.065614	0.550112	1.06781	0.861062	1.32421
f9417_1	Pisumflavonoside II	0.450502	0.921764	0.616346	0.946879	-0.0885772	0.409401	0.803695	0.915232	-0.824948	0.741538	1.12961	-0.0797988	0.463205	0.923302	0.746017	1.14272
f3487_1	Tetrahydrocorticosterone	0.358495	0.901819	0.402116	0.91022	-0.0914582	0.413666	0.809081	0.912599	-0.81746	0.732901	1.13636	-0.0916504	0.395257	0.912424	0.738632	1.12711
f8807_1	Guanosine pentaphosphate adenosine	0.483421	1.07869	0.437504	1.08757	0.0877496	0.41535	0.8094	1.09171	0.814515	0.883905	1.34838	0.0902945	0.396093	1.0945	0.888472	1.3483
f3609_1	1'-hydroxytriazolam	0.4558	0.924805	0.311396	0.89814	-0.0822955	0.42673	0.823208	0.921	-0.794799	0.751835	1.12823	-0.102393	0.331098	0.902675	0.734266	1.10971
f2671_1	2-Hydroxystearic acid	0.376047	0.906637	0.45008	0.919794	-0.0872617	0.428761	0.823208	0.916437	-0.791314	0.738304	1.13755	-0.0720348	0.511822	0.930499	0.750317	1.15395
f1071_1	Sebacic acid	0.423022	0.918091	0.534806	0.934695	-0.0842817	0.429104	0.823208	0.919172	-0.790725	0.745877	1.13273	-0.0805941	0.457354	0.922568	0.74592	1.14105
f2082_1	9-Octadecenal	0.390223	0.910844	0.49507	0.928726	-0.0851698	0.43158	0.823208	0.918356	-0.786491	0.742732	1.13551	-0.0727014	0.499374	0.929878	0.753025	1.14827
f602_1	6-Pentyl-2H-pyran-2-one	0.419087	0.91847	0.468047	0.926251	-0.0822679	0.432888	0.823208	0.921025	-0.784259	0.749859	1.13126	-0.0867931	0.409132	0.916867	0.746106	1.12671
f7390_1	PE-NMe2(18:1(11Z)/14:1(9Z))	0.429747	0.913032	0.342084	0.895804	-0.0900825	0.434018	0.823208	0.913856	-0.782335	0.729229	1.14523	-0.114237	0.317015	0.892046	0.713191	1.11575
f2890_1	2-hydroxyethinylestradiol	0.491619	1.10784	0.447101	1.11176	0.116428	0.435594	0.823208	1.12348	0.779656	0.838397	1.50549	0.0907697	0.510144	1.09502	0.835808	1.43461
f3181_2	Carnosol	0.413235	0.924196	0.363516	0.915347	-0.0745603	0.438309	0.823208	0.928152	-0.775052	0.768655	1.12074	-0.0757246	0.433386	0.927071	0.767069	1.12045
f4898_1	Prostaglandin G2 2-glyceryl Ester	0.524617	1.07828	0.499983	1.08095	0.0921906	0.438326	0.823208	1.09657	0.775024	0.868528	1.3845	0.0874308	0.456433	1.09137	0.86704	1.37373
f3182_1	9,10,13-TriHOME	0.507493	0.926523	0.533264	0.931317	-0.0888585	0.43847	0.823208	0.914975	-0.774779	0.730776	1.1456	-0.120853	0.289586	0.886164	0.708559	1.10829
f5827_1	LysoPC(18:2(9Z,12Z)/0:0)	0.393277	0.920716	0.351101	0.913627	-0.0746703	0.439457	0.823208	0.928049	-0.773111	0.767992	1.12146	-0.0948571	0.313238	0.909503	0.756374	1.09363
f2875_1	{[2-hydroxy-1-(1-oxo-1H-isochromen-3-yl)but-3-en-1-yl]oxy}sulfonic acid	0.439387	1.08593	0.365165	1.09987	0.0812882	0.44474	0.826088	1.08468	0.764213	0.880563	1.33612	0.073729	0.490086	1.07652	0.873146	1.32725
f2278_1	Sulfamethazine	0.511178	0.936122	0.376252	0.915642	-0.0760617	0.445892	0.826088	0.926759	-0.762282	0.762134	1.12694	-0.0914041	0.354843	0.912649	0.75199	1.10763
f9607_1	CDP-DG(a-25:0/i-24:0)	0.46104	0.925756	0.371434	0.911313	-0.0788987	0.446572	0.826088	0.924134	-0.761142	0.754222	1.13232	-0.113231	0.272405	0.892945	0.729468	1.09306
f169_1	3-(2-Furanyl)-2-propenal	0.43889	1.08904	0.529864	1.07138	0.0827118	0.447205	0.826088	1.08623	0.760082	0.877591	1.34447	0.0673928	0.527884	1.06972	0.867741	1.3187
f5805_1	LysoPC(18:3(6Z,9Z,12Z)/0:0)	0.383192	0.908891	0.471153	0.923512	-0.0818547	0.450984	0.82751	0.921406	-0.753776	0.744757	1.13995	-0.0967476	0.367312	0.907785	0.735587	1.12029
f6167_1	C.I. Acid Green 50	0.498363	1.07623	0.379912	1.10033	0.0812986	0.451086	0.82751	1.08469	0.753605	0.877968	1.3401	0.0733821	0.500372	1.07614	0.86932	1.33217
f1503_1	Cyclobrassinone	0.42738	1.08521	0.483622	1.07525	0.0771371	0.454554	0.831005	1.08019	0.747845	0.882471	1.32221	0.0878656	0.386733	1.09184	0.894849	1.3322
f8190_1	PI(18:0/16:2(9Z,12Z))	0.395886	0.909602	0.484809	0.925172	-0.0817372	0.461269	0.835553	0.921514	-0.736759	0.741424	1.14535	-0.0574825	0.598879	0.944138	0.762105	1.16965
f3034_1	[2-hydroxy-5-(3-phenylpropanoyl)phenyl]oxidanesulfonic acid	0.486653	0.924441	0.538563	0.932516	-0.0829829	0.461947	0.835553	0.920367	-0.735644	0.737804	1.1481	-0.0607916	0.578559	0.941019	0.759352	1.16615
f865_1	Isoplumbagin	0.467497	0.924829	0.439474	0.919331	-0.0792188	0.462399	0.835553	0.923838	-0.734902	0.747892	1.14118	-0.0718881	0.498385	0.930635	0.755782	1.14594
f5279_1	Cervonyl carnitine	0.536441	1.07372	0.616378	1.05907	0.0831176	0.465601	0.835553	1.08667	0.729655	0.869225	1.35851	0.0549333	0.618571	1.05647	0.851017	1.31152
f4292_1	Alfacalcidol	0.559951	0.936861	0.580803	0.942732	-0.0793771	0.465911	0.835553	0.923692	-0.729148	0.74621	1.14339	-0.0729866	0.481759	0.929613	0.758556	1.13925
f6255_1	Theaflavin	0.457611	1.08503	0.433503	1.08654	0.0794461	0.466465	0.835553	1.08269	0.728244	0.874261	1.3408	0.0774886	0.481676	1.08057	0.87078	1.3409
f2978_1	3,4,5-trihydroxy-6-(2,3,5-trihydroxyphenoxy)oxane-2-carboxylic acid	0.541847	0.937671	0.676296	0.956773	-0.073121	0.483515	0.862488	0.929488	-0.700661	0.757549	1.14045	-0.0954503	0.351432	0.908964	0.743622	1.11107
f299_1	3,4-Dihydroxybenzylamine	0.493536	1.08115	0.493644	1.08072	0.07868	0.486707	0.862488	1.08186	0.695556	0.866727	1.35039	0.0714158	0.522465	1.07403	0.862906	1.3368
f4700_1	IDP	0.511494	1.07597	0.434642	1.08667	0.0772801	0.488329	0.862488	1.08034	0.692969	0.868229	1.34428	0.0686288	0.524313	1.07104	0.867073	1.32298
f3308_1	Erucic acid (C22:1)	0.447572	0.916362	0.478118	0.922779	-0.0787932	0.489787	0.862488	0.924231	-0.690647	0.739041	1.15583	-0.0626806	0.574223	0.939243	0.75477	1.1688
f4544_1	7a,12a-Dihydroxy-cholestene-3-one	0.493531	0.924858	0.421477	0.911667	-0.0783788	0.490505	0.862488	0.924614	-0.689506	0.739945	1.15537	-0.084767	0.452926	0.918726	0.736291	1.14637
f1150_1	Garcinia acid	0.44671	0.920311	0.387771	0.909096	-0.0740225	0.493747	0.862488	0.928651	-0.684361	0.751246	1.14795	-0.0832858	0.442114	0.920088	0.744037	1.1378
f8365_1	PI(18:1(11Z)/18:3(9Z,12Z,15Z))	0.404005	0.910293	0.489822	0.92545	-0.0759012	0.497458	0.862488	0.926908	-0.678495	0.744412	1.15414	-0.0613367	0.579618	0.940507	0.757022	1.16846
f5407_1	{2-[5,7-dihydroxy-2-(4-hydroxyphenyl)-4-oxo-4H-chromen-8-yl]-4,5-dihydroxyoxan-3-yl}oxidanesulfonic acid	0.414413	1.09374	0.556632	1.06692	0.0730096	0.499767	0.862488	1.07574	0.674856	0.870198	1.32983	0.0586385	0.584159	1.06039	0.859546	1.30817
f3301_1	Licochalcone A	0.584817	0.94418	0.743398	0.966541	-0.0707857	0.500673	0.862488	0.931662	-0.673431	0.758202	1.1448	-0.072641	0.494249	0.929935	0.755085	1.14527
f76_1	(S)-2-Azetidinecarboxylic acid	0.493269	0.931911	0.34624	0.907716	-0.0688813	0.500872	0.862488	0.933437	-0.673119	0.763799	1.14075	-0.0761307	0.465995	0.926695	0.755169	1.13718
f1627_1	4-hydroxy-5-(3-hydroxy-4-methoxyphenyl)pentanoic acid	0.426511	0.914657	0.493921	0.926508	-0.0755298	0.50315	0.862488	0.927252	-0.669542	0.743316	1.1567	-0.0824621	0.451412	0.920846	0.74298	1.14129
f5681_1	LysoPE(20:1(11Z)/0:0)	0.402679	0.911794	0.37937	0.90739	-0.0728641	0.50386	0.862488	0.929727	-0.668428	0.750872	1.15118	-0.0895485	0.407336	0.914344	0.739803	1.13006
f2099_1	4-Hydroxyphenytoin	0.525319	1.07137	0.431702	1.08772	0.0713053	0.506839	0.862488	1.07391	0.663768	0.870012	1.32559	0.0819117	0.441738	1.08536	0.880918	1.33725
f5418_1	LysoPA(22:6(4Z,7Z,10Z,13Z,16Z,19Z)/0:0)	0.570217	1.06374	0.641875	1.05239	0.0724895	0.508549	0.862488	1.07518	0.661099	0.867253	1.33296	0.054386	0.61687	1.05589	0.853267	1.30663
f5378_1	LysoPE(0:0/18:1(11Z))	0.586669	1.06299	0.535533	1.07289	0.0735346	0.509036	0.862488	1.07631	0.66034	0.865257	1.33883	0.0916044	0.407984	1.09593	0.88216	1.36151
f3246_1	Prostaglandin B2	0.392034	1.09891	0.571057	1.0642	0.0718577	0.51065	0.862488	1.0745	0.657826	0.86741	1.33104	0.0493061	0.649465	1.05054	0.849319	1.29944
f4713_1	Austalide L	0.533651	1.06484	0.612789	1.05162	0.0659222	0.512737	0.862488	1.06814	0.654581	0.876808	1.30123	0.072123	0.466331	1.07479	0.885209	1.30497
f4792_1	LysoPA(18:2(9Z,12Z)/0:0)	0.461202	0.93393	0.392992	0.923765	-0.0605961	0.513916	0.862488	0.941203	-0.652752	0.784627	1.12902	-0.0784605	0.379762	0.924539	0.776045	1.10145
f515_1	4-Acetamido-2-aminobutanoic acid	0.544133	0.941497	0.462989	0.933084	-0.064124	0.519703	0.862488	0.937889	-0.643804	0.771558	1.14008	-0.080119	0.413978	0.923006	0.76159	1.11863
f3225_1	[3-(3-hydroxy-4-oxo-4H-chromen-2-yl)phenyl]oxidanesulfonic acid	0.59409	0.945496	0.532318	0.936495	-0.0673909	0.520298	0.862488	0.93483	-0.642886	0.761208	1.14805	-0.0788431	0.45357	0.924185	0.751991	1.13581
f1849_1	Benzoyl meso-tartaric acid	0.525421	1.06856	0.510454	1.07061	0.066823	0.520367	0.862488	1.06911	0.642779	0.872025	1.31073	0.0502399	0.627878	1.05152	0.858207	1.28839
f6320_1	Pipercyclobutanamide A	0.599692	1.05755	0.586375	1.05969	0.0681266	0.520428	0.862488	1.0705	0.642686	0.869672	1.31771	0.0631025	0.5436	1.06514	0.868899	1.30569
f2519_1	(S)-Angelicain	0.543408	0.93788	0.595359	0.94598	-0.06772	0.520724	0.862488	0.934522	-0.64223	0.760034	1.14907	-0.0483551	0.646881	0.952795	0.774727	1.17179
f2560_1	Phytuberin	0.683844	1.04424	0.540506	1.06809	0.0681883	0.521622	0.862488	1.07057	0.640847	0.869043	1.31882	0.0578125	0.580642	1.05952	0.863037	1.30073
f2894_1	15,16-DiHODE	0.508535	0.927746	0.630727	0.947776	-0.0719279	0.522032	0.862488	0.930598	-0.640216	0.746669	1.15983	-0.0887304	0.424496	0.915092	0.736027	1.13772
f903_1	Diaminopimelic acid	0.60162	0.945555	0.56119	0.940561	-0.0666038	0.530557	0.870525	0.935566	-0.627155	0.759758	1.15206	-0.0650187	0.536168	0.93705	0.762601	1.15141
f6564_1	LysoPI(0:0/18:0)	0.656494	1.04848	0.616151	1.05411	0.0656743	0.534278	0.870525	1.06788	0.621488	0.868104	1.31363	0.0478074	0.650146	1.04897	0.853179	1.28969
f3770_1	Prostaglandin G2	0.546716	0.939608	0.460019	0.92623	-0.0634825	0.536231	0.870525	0.938491	-0.618523	0.767476	1.14761	-0.0712595	0.481146	0.93122	0.763744	1.13542
f4996_1	Dihydroisocycloartomunin	0.684452	0.956928	0.70933	0.960168	-0.0672683	0.536231	0.870525	0.934944	-0.618522	0.755458	1.15707	-0.0523792	0.629301	0.948969	0.76716	1.17386
f4510_1	Armillarin	0.544177	0.935118	0.547456	0.934698	-0.0675581	0.537421	0.870525	0.934673	-0.616717	0.754073	1.15853	-0.064844	0.553644	0.937214	0.756224	1.16152
f6973_1	Argenteane	0.524466	0.932306	0.394748	0.912097	-0.067072	0.53786	0.870525	0.935128	-0.616052	0.755432	1.15757	-0.090564	0.398317	0.913416	0.740284	1.12704
f1451_1	Myristic acid (C14:0)	0.482401	0.922794	0.638718	0.947404	-0.0704554	0.538351	0.870525	0.931969	-0.615309	0.744618	1.16646	-0.0523148	0.640386	0.94903	0.762002	1.18196
f6606_1	3,4,5-trihydroxy-6-({7-methoxy-4-oxo-2-phenyl-8-[3,4,5-trihydroxy-6-(hydroxymethyl)oxan-2-yl]-4H-chromen-5-yl}oxy)oxane-2-carboxylic acid	0.6402	0.949462	0.549642	0.936511	-0.0671445	0.541082	0.87229	0.93506	-0.611178	0.753918	1.15972	-0.0440746	0.685037	0.956883	0.773323	1.18401
f4797_1	Ximenoylacetone	0.546583	0.934607	0.613491	0.944632	-0.067124	0.546607	0.878335	0.935079	-0.602852	0.751745	1.16313	-0.0908946	0.417107	0.913114	0.733122	1.1373
f1464_1	Di-2-thienyl disulfide	0.619089	1.05729	0.703995	1.04401	0.0669645	0.548134	0.878335	1.06926	0.600559	0.859347	1.33044	0.0358856	0.746065	1.03654	0.834174	1.28799
f4821_1	27-Deoxy-5alpha-cyprinol	0.555034	0.938038	0.668435	0.955768	-0.0639024	0.553074	0.879987	0.938097	-0.593161	0.759529	1.15865	-0.0688679	0.513204	0.93345	0.75934	1.14748
f6540_1	LysoPI(18:2(9Z,12Z)/0:0)	0.595558	1.05631	0.616711	1.05377	0.0607937	0.553864	0.879987	1.06268	0.591981	0.868933	1.29963	0.044728	0.653636	1.04574	0.860154	1.27138
f5003_1	6-Deoxocastasterone	0.5057	1.07781	0.706866	1.04231	0.0660343	0.554127	0.879987	1.06826	0.591587	0.858348	1.32952	0.0332956	0.766253	1.03386	0.830086	1.28765
f8547_1	TG(14:0/20:2n6/20:0)	0.487403	0.926094	0.606943	0.944825	-0.0649126	0.558033	0.880929	0.937149	-0.585765	0.754188	1.1645	-0.0510027	0.645997	0.950276	0.764422	1.18132
f5664_1	4-(6-carboxy-2,3,4-trihydroxyphenoxy)-4',5,5',6,6'-pentahydroxy-[1,1'-biphenyl]-2,2'-dicarboxylic acid	0.633249	1.05182	0.509574	1.07163	0.0610385	0.558945	0.880929	1.06294	0.584409	0.866171	1.30441	0.0701685	0.504897	1.07269	0.872769	1.3184
f1424_2	trans-Tetra-dec-2-enoic acid	0.632442	0.949037	0.49681	0.927006	-0.0645213	0.559688	0.880929	0.937516	-0.583305	0.754784	1.16449	-0.0671426	0.540777	0.935062	0.754046	1.15953
f4537_1	Ethyl 7-epi-12-hydroxyjasmonate glucoside	0.604091	1.05655	0.577245	1.06028	0.060698	0.562551	0.882824	1.06258	0.579056	0.865235	1.30493	0.0602273	0.560034	1.06208	0.86734	1.30054
f7671_1	PE-NMe2(20:2(11Z,14Z)/15:0)	0.62021	1.05388	0.762515	1.03168	0.0602666	0.56618	0.88574	1.06212	0.573687	0.864474	1.30495	0.0216288	0.834773	1.02186	0.833927	1.25216
f5712_1	{5-[6-(3,4-dihydroxy-6-methyl-5-oxooxan-2-yl)-5,7-dihydroxy-4-oxo-4H-chromen-2-yl]-2-hydroxyphenyl}oxidanesulfonic acid	0.444878	1.08107	0.57731	1.05706	0.0587291	0.567739	0.88574	1.06049	0.571384	0.86699	1.29717	0.0671291	0.512875	1.06943	0.874642	1.30761
f7902_1	PE(22:2(13Z,16Z)/18:4(6Z,9Z,12Z,15Z))	0.570978	1.06157	0.647026	1.04933	0.0592273	0.572249	0.88834	1.06102	0.564742	0.863875	1.30315	0.0406113	0.70156	1.04145	0.846115	1.28187
f2854_1	Valdiate	0.686673	1.0496	0.637892	1.05711	0.0681742	0.572746	0.88834	1.07055	0.564013	0.84473	1.35674	0.0633574	0.592039	1.06541	0.845039	1.34324
f1297_1	Diphenyl disulfide	0.586706	1.06289	0.741473	1.03777	0.0628248	0.575773	0.890439	1.06484	0.55957	0.854507	1.32695	0.0847214	0.439473	1.08841	0.878031	1.34921
f1504_1	Thorium	0.545627	0.933881	0.444462	0.916605	-0.0633266	0.577631	0.890724	0.938637	-0.556848	0.751094	1.17301	-0.0369931	0.744682	0.963683	0.77133	1.204
f4988_1	C.I. Food Red 6	0.746846	0.967101	0.729013	0.965154	-0.055669	0.584939	0.894702	0.945852	-0.546184	0.774576	1.155	-0.0463025	0.647834	0.954753	0.782716	1.1646
f4147_1	12-Ketodeoxycholic acid	0.623365	0.936232	0.563675	0.928941	-0.0719073	0.587189	0.894702	0.930617	-0.542914	0.717844	1.20646	-0.0730367	0.555267	0.929567	0.729268	1.18488
f289_1	Salicylic acid	0.485277	0.930414	0.451021	0.9248	-0.0554324	0.588148	0.894702	0.946076	-0.541522	0.774091	1.15627	-0.0477667	0.648006	0.953356	0.776592	1.17035
f2705_1	Eicosapentaenoic acid (C20:5)	0.659498	1.05043	0.579844	1.0638	0.0602272	0.588423	0.894702	1.06208	0.541123	0.853917	1.32098	0.0530278	0.625234	1.05446	0.85235	1.30449
f500_1	L-2-Amino-4-methylenepentanedioic acid	0.57709	0.946819	0.50162	0.937298	-0.0523419	0.588619	0.894702	0.949004	-0.540838	0.785033	1.14722	-0.0575837	0.556299	0.944043	0.779256	1.14368
f7212_1	4-[11-hydroxy-7-(4-hydroxy-3,5-dimethoxyphenyl)-6-{[3,4,5-trihydroxy-6-(hydroxymethyl)oxan-2-yl]oxy}-2,8-dioxatricyclo[7.3.1.0??繒糧]trideca-1(13),4,6,9,11-pentaen-3-ylidene]cyclohexa-2,5-dien-1-ylidene hydrogen sulfuric acidium	0.551244	0.934075	0.675142	0.953779	-0.0608271	0.590369	0.894805	0.940986	-0.538301	0.754044	1.17427	-0.0550622	0.616102	0.946426	0.763142	1.17373
f38_1	(alpha-D-mannosyl)7-beta-D-mannosyl-diacetylchitobiosyl-L-asparagine, isoform A (protein)	0.659819	0.953868	0.545604	0.937303	-0.056139	0.594088	0.897256	0.945408	-0.532922	0.769043	1.16222	-0.0615804	0.559696	0.940277	0.764522	1.15644
f6760_1	(5-{3,7-dihydroxy-4-[3,5,7-trihydroxy-2-(3-hydroxyphenyl)-3,4-dihydro-2H-1-benzopyran-8-yl]-3,4-dihydro-2H-1-benzopyran-2-yl}-2-hydroxyphenyl)oxidanesulfonic acid	0.662271	0.95489	0.786875	0.972129	-0.0551372	0.598307	0.897256	0.946355	-0.526837	0.770847	1.16182	-0.0575731	0.573773	0.944053	0.772454	1.15377
f47_1	Dimethyl sulfone	0.640012	0.950161	0.560548	0.938341	-0.0564127	0.600083	0.897256	0.945149	-0.524282	0.765437	1.16705	-0.0395882	0.71228	0.961185	0.778814	1.18626
f4030_1	5,7-Dihydroxy-3',4'-dimethoxy-5'-prenylflavanone	0.6578	1.04889	0.666046	1.04713	0.0560486	0.600191	0.897256	1.05765	0.524126	0.857659	1.30427	0.0698378	0.505438	1.07233	0.873101	1.31703
f1395_2	Bornyl butyrate	0.626223	0.943151	0.494202	0.921472	-0.0626965	0.600419	0.897256	0.939228	-0.523798	0.742821	1.18757	-0.0733856	0.536118	0.929242	0.736483	1.17245
f1732_1	Methylphenobarbital	0.632452	1.0529	0.510037	1.07334	0.0559829	0.603599	0.899481	1.05758	0.519232	0.856122	1.30644	0.0749052	0.497174	1.07778	0.868199	1.33796
f5526_1	Imatinib	0.533509	0.947451	0.535835	0.949581	-0.0442908	0.609816	0.900091	0.956676	-0.510336	0.80703	1.13407	-0.0552503	0.495645	0.946248	0.8072	1.10925
f2174_1	2-hydroxy Palmitic Acid (2-Hydroxyhexadecanoic acid)	0.541371	0.935139	0.616933	0.946233	-0.0559057	0.609989	0.900091	0.945628	-0.510089	0.762829	1.17223	-0.059296	0.585785	0.942428	0.761426	1.16646
f223_1	Pyrroline hydroxycarboxylic acid	0.611469	1.05441	0.681248	1.04379	0.0533648	0.610339	0.900091	1.05481	0.50959	0.859084	1.29514	0.0476651	0.648663	1.04882	0.854378	1.28751
f2191_1	Di-2-propenyl hexasulfide	0.546394	1.06427	0.759563	1.03259	0.0516508	0.612162	0.900091	1.05301	0.50699	0.862406	1.28573	0.0585793	0.577038	1.06033	0.863046	1.30271
f1424_1	Myristoleic Acid (C14:1)	0.647237	1.05503	0.54201	1.07538	0.0591153	0.613691	0.900091	1.0609	0.504812	0.843321	1.33461	0.0529655	0.6432	1.05439	0.842703	1.31926
f4263_1	Vitisidin A	0.520291	1.07776	0.625889	1.05748	0.0579779	0.61416	0.900091	1.05969	0.504145	0.845838	1.32761	0.038795	0.731319	1.03956	0.833059	1.29724
f1768_2	[2-(Dimethoxymethyl)-1-heptenyl]benzene	0.613445	0.94754	0.743043	0.965334	-0.0538996	0.619201	0.902857	0.947527	-0.496983	0.76608	1.17195	-0.0423542	0.695397	0.95853	0.775402	1.18491
f1062_1	Succinylacetoacetate	0.638211	0.94629	0.794505	0.970355	-0.057643	0.620555	0.902857	0.943987	-0.495063	0.75137	1.18598	-0.0337921	0.761604	0.966772	0.777158	1.20265
f2630_1	Gravelliferone	0.669885	1.06122	0.614366	1.0691	0.0689409	0.621138	0.902857	1.07137	0.494238	0.815089	1.40824	0.0474728	0.71232	1.04862	0.814759	1.3496
f1677_1	N-Undecanoylglycine	0.633215	0.951318	0.781077	0.971359	-0.0506841	0.625599	0.904251	0.950579	-0.487931	0.775475	1.16522	-0.0502244	0.632397	0.951016	0.774132	1.16832
f1096_1	Aspartyl-Alanine	0.677494	0.959218	0.598437	0.949773	-0.0490928	0.626479	0.904251	0.952093	-0.486688	0.781297	1.16023	-0.044297	0.648816	0.95667	0.790615	1.1576
f5216_1	LysoPA(i-20:0/0:0)	0.547257	0.936911	0.594835	0.944186	-0.0520914	0.627197	0.904251	0.949242	-0.485676	0.769271	1.17132	-0.0339257	0.750936	0.966643	0.783943	1.19192
f5948_1	alpha-Tocopherol succinate	0.576259	0.943761	0.728531	0.964442	-0.0491892	0.63249	0.909418	0.952001	-0.478225	0.778185	1.16464	-0.046291	0.654604	0.954764	0.779504	1.16943
f1541_1	Ajoene	0.665643	1.04866	0.727324	1.03903	0.0512204	0.64024	0.918079	1.05255	0.467364	0.849095	1.30477	0.0545245	0.616085	1.05604	0.853327	1.3069
f441_1	(2S,4R)-p-Mentha-1(7),8-dien-2-ol	0.598625	0.942177	0.598601	0.942651	-0.0518648	0.645538	0.92187	0.949457	-0.45997	0.761193	1.18428	-0.0649847	0.554974	0.937082	0.755219	1.16274
f8683_1	PI(22:6(4Z,7Z,10Z,13Z,16Z,19Z)/18:0)	0.730206	1.03664	0.658202	1.04711	0.047749	0.646349	0.92187	1.04891	0.45884	0.855373	1.28623	0.0624126	0.545292	1.0644	0.869497	1.30299
f497_1	4-Methyl-2-pentyl-1,3-dioxolane	0.555655	0.946273	0.654237	0.957757	-0.0418326	0.655079	0.931824	0.95903	-0.446717	0.798216	1.15224	-0.0429469	0.646898	0.957962	0.797155	1.15121
f2125_1	Selenocystathionine	0.691127	1.04379	0.555732	1.06325	0.0462537	0.666748	0.94224	1.04734	0.430616	0.848508	1.29276	0.0309158	0.765347	1.0314	0.841891	1.26356
f6322_1	3alpha,15alpha-Diacetoxy-(22R)-hydroxylanosta-7,9(11),24-trien-26-oic acid	0.5705	0.940739	0.554522	0.939487	-0.0457302	0.668404	0.94224	0.9553	-0.42834	0.77493	1.17765	-0.0637782	0.555258	0.938213	0.75905	1.15967
f2228_1	Glutamyllysine	0.669653	1.04224	0.738989	1.03185	0.0410627	0.668647	0.94224	1.04192	0.428006	0.863312	1.25747	0.0581445	0.545089	1.05987	0.877935	1.2795
f4540_1	7-[(1,2,6-trihydroxy-2,5,5,8a-tetramethyl-decahydronaphthalen-1-yl)methoxy]-2H-chromen-2-one	0.762916	0.970284	0.667498	0.959173	-0.0420575	0.669486	0.94224	0.958815	-0.426853	0.790433	1.16307	-0.044648	0.642938	0.956334	0.791827	1.15502
f1048_1	Dodecanoic acid (C12:0)	0.830107	1.02318	0.773111	1.03161	0.0455007	0.671682	0.942836	1.04655	0.423841	0.847969	1.29164	0.028031	0.78943	1.02843	0.837193	1.26334
f5893_1	Genistein 4'-glucuronide-7-sulfate	0.670207	1.0469	0.639228	1.051	0.0446956	0.674576	0.943172	1.04571	0.419875	0.848788	1.28832	0.0542181	0.615346	1.05571	0.854467	1.30436
f4465_1	[2,6-dihydroxy-4-({[4,5,6-trihydroxy-2-(hydroxymethyl)oxan-3-yl]oxy}carbonyl)phenyl]oxidanesulfonic acid	0.647996	1.0461	0.801246	1.02461	0.0409451	0.676251	0.943172	1.04179	0.417584	0.859644	1.26254	0.0121113	0.901776	1.01218	0.83508	1.22685
f877_2	2-Hydroxydecanoate	0.695542	0.958593	0.554604	0.939852	-0.0446583	0.67724	0.943172	0.956324	-0.416233	0.774955	1.18014	-0.0404758	0.699357	0.960332	0.782	1.17933
f251_1	Iminodiacetic acid	0.636584	1.0535	0.776951	1.0321	0.0447292	0.681128	0.945656	1.04574	0.410925	0.844832	1.29444	0.0429638	0.693932	1.0439	0.842802	1.29298
f339_2	Allyl valerate	0.645271	0.950939	0.693141	0.958602	-0.0443252	0.682579	0.945656	0.956643	-0.408946	0.773548	1.18307	-0.00915258	0.931983	0.990889	0.803053	1.22266
f4837_1	5-[6-hydroxy-2-(4-hydroxyphenyl)-4-[(E)-2-phenylethenyl]-2,3-dihydro-1-benzofuran-3-yl]benzene-1,3-diol	0.619003	0.945525	0.712731	0.959822	-0.0452113	0.685898	0.947786	0.955796	-0.404428	0.767727	1.18993	-0.0405448	0.7109	0.960266	0.774957	1.18989
f700_1	Hexanethioic acid S-propyl ester	0.705195	1.04188	0.947554	0.992951	0.0428153	0.691614	0.953209	1.04375	0.396666	0.844726	1.28965	-0.00750847	0.942642	0.99252	0.808925	1.21778
f5722_1	LysoPG(18:1(9Z)/0:0)	0.622791	0.946443	0.566488	0.937082	-0.0436867	0.695032	0.955444	0.957254	-0.392036	0.769434	1.19092	-0.0428715	0.702339	0.958034	0.768937	1.19363
f1235_1	2-(4-Methyl-5-thiazolyl)ethyl butanoate	0.720268	1.04982	0.469936	1.09973	0.0514647	0.702118	0.956299	1.05281	0.382464	0.808742	1.37054	0.0690528	0.601793	1.07149	0.8267	1.38877
f4735_1	LysoPA(18:4(6Z,9Z,12Z,15Z)/0:0)	0.658791	0.95075	0.618958	0.944681	-0.0428832	0.705126	0.956299	0.958023	-0.37841	0.767206	1.1963	-0.0614617	0.583986	0.940389	0.754681	1.1718
f425_1	4-Thiocyanatophenol	0.617913	0.950377	0.609635	0.949137	-0.038422	0.705192	0.956299	0.962307	-0.378321	0.788614	1.17425	-0.0348711	0.732969	0.96573	0.790414	1.17993
f4766_1	LysoPA(18:3(6Z,9Z,12Z)/0:0)	0.573534	0.937888	0.616238	0.945396	-0.0424587	0.70836	0.956299	0.95843	-0.374059	0.767256	1.19724	-0.068259	0.542523	0.934019	0.749805	1.16349
f6239_1	Cholesterol glucuronide	0.696818	0.960265	0.627803	0.95105	-0.038914	0.708616	0.956299	0.961833	-0.373715	0.784269	1.1796	-0.0439776	0.670998	0.956975	0.781221	1.17227
f5295_1	Priverogenin A	0.784667	0.971103	0.790316	0.972559	-0.039561	0.710598	0.956299	0.961211	-0.371053	0.779944	1.18461	-0.0422137	0.686511	0.958665	0.78097	1.17679
f3539_1	{3-[(E)-2-(3,5-dihydroxyphenyl)ethenyl]-2-hydroxy-6-methoxyphenyl}oxidanesulfonic acid	0.763105	0.968415	0.558805	0.93938	-0.0388617	0.712632	0.956299	0.961884	-0.368324	0.782188	1.18286	-0.0530876	0.604118	0.948297	0.77587	1.15904
f405_1	Penicillamine	0.775967	0.971381	0.601596	0.947439	-0.0373466	0.713595	0.956299	0.963342	-0.367032	0.789163	1.17597	-0.0110639	0.91217	0.988997	0.812482	1.20386
f2081_1	Methyl 2E,4Z-hexadecadienoate	0.729962	1.03971	0.673639	1.04909	0.0406749	0.716357	0.956299	1.04151	0.363332	0.836317	1.29706	0.0435345	0.694209	1.0445	0.840716	1.29767
f5291_1	Ursodeoxycholic acid 3-sulfate	0.73923	1.03461	0.810227	1.02488	0.0369528	0.717251	0.956299	1.03764	0.362135	0.84955	1.26738	0.0355772	0.734628	1.03622	0.843551	1.27289
f1707_1	4-Hydroxyclonidine	0.762217	1.03003	0.705696	1.03641	0.0350432	0.71762	0.956299	1.03566	0.361641	0.856517	1.25228	0.0321246	0.742345	1.03265	0.852654	1.25063
f1605_1	Geranyl acetoacetate	0.692854	0.957669	0.829623	0.976513	-0.0391427	0.718882	0.956299	0.961613	-0.359953	0.777027	1.19005	-0.063943	0.552542	0.938058	0.759611	1.15843
f5418_2	1-(4Z,7Z,10Z,13Z,16Z,19Z-docosahexaenoyl)-glycero-3-phosphate	0.749573	1.03429	0.800212	1.02706	0.0381863	0.719021	0.956299	1.03892	0.359767	0.84379	1.27919	0.049485	0.64475	1.05073	0.851398	1.29673
f5800_1	22-Acetylpriverogenin B	0.79564	0.971368	0.755196	0.965788	-0.0393393	0.723503	0.957748	0.961424	-0.353781	0.773148	1.19555	-0.0473398	0.669758	0.953763	0.767281	1.18557
f6500_1	PA(8:0/20:0)	0.649011	0.952357	0.801521	0.972946	-0.037877	0.723712	0.957748	0.962831	-0.353502	0.780448	1.18784	-0.0519904	0.619377	0.949338	0.773265	1.1655
f9453_1	3-Hydroxydocosanoyl-CoA	0.79527	0.971567	0.891618	0.984944	-0.0386814	0.726682	0.959293	0.962057	-0.349542	0.774467	1.19509	-0.0243431	0.824706	0.975951	0.786823	1.21054
f464_1	L-Histidine	0.641188	0.95991	0.515096	0.944926	-0.0307505	0.728771	0.959669	0.969717	-0.34676	0.815004	1.1538	-0.0418856	0.630563	0.95898	0.808491	1.13748
f2668_1	13-cis-Retinoic acid	0.795048	0.969808	0.850854	0.978408	-0.0399409	0.732238	0.961853	0.960846	-0.34215	0.764341	1.20787	-0.0446356	0.695401	0.956346	0.764848	1.19579
f1034_1	4-Vinylphenol sulfate	0.797488	1.02895	0.860951	1.01916	0.0376258	0.735035	0.961976	1.03834	0.338435	0.835037	1.29115	0.0393439	0.717501	1.04013	0.840469	1.28722
f2285_1	alpha-CEHC	0.72323	1.04054	0.579901	1.06335	0.0376106	0.735948	0.961976	1.03833	0.337224	0.834445	1.29202	0.0313397	0.771852	1.03184	0.834846	1.27531
f2029_1	Sinalbin B	0.732515	1.03627	0.64406	1.05025	0.0344921	0.737821	0.96206	1.03509	0.334741	0.845803	1.26675	0.0253395	0.811872	1.02566	0.832494	1.26365
f5294_1	Reticulataxanthin	0.814836	1.02458	0.721969	1.0374	0.0336495	0.74457	0.965015	1.03422	0.325807	0.844695	1.26627	0.0240187	0.813897	1.02431	0.838647	1.25107
f5848_1	LysoPC(0:0/18:1(9Z))	0.623859	0.949129	0.558194	0.938987	-0.0342015	0.745752	0.965015	0.966377	-0.324246	0.785886	1.18832	-0.0424545	0.683071	0.958434	0.781716	1.1751
f1164_1	Acetal R	0.699803	0.958718	0.995661	1.00058	-0.0351369	0.746052	0.965015	0.965473	-0.323849	0.780522	1.19425	-0.00445088	0.966957	0.995559	0.806511	1.22892
f9395_1	Bicornin	0.793992	1.02768	0.643242	1.0472	0.0332657	0.747343	0.965015	1.03383	0.322145	0.844399	1.26575	0.0456029	0.655701	1.04666	0.856527	1.279
f3150_1	Docosahexaenoic acid (C22:6)	0.727301	0.961238	0.824295	0.975255	-0.0359646	0.749333	0.965243	0.964674	-0.319519	0.773693	1.2028	-0.0424804	0.698272	0.958409	0.773164	1.18804
f121_1	Trifluoroacetic acid	0.744989	1.03487	0.591078	1.0582	0.0323928	0.756035	0.97076	1.03292	0.310691	0.842015	1.26712	0.0393942	0.701729	1.04018	0.850261	1.27252
f481_1	8-Hydroxy-5,6-octadienoic acid	0.787796	1.03249	0.748763	1.03856	0.0361417	0.757266	0.97076	1.0368	0.309073	0.824439	1.30387	0.0392115	0.737902	1.03999	0.826582	1.3085
f1453_1	4-Chloro-6,7-dimethoxy-2-benzoxazolinone	0.713988	0.962337	0.79536	0.973068	-0.0318837	0.762916	0.97497	0.968619	-0.301654	0.787377	1.19158	-0.030153	0.77868	0.970297	0.786279	1.19738
f1351_2	Procarbazine	0.633633	0.945935	0.749152	0.963852	-0.0345083	0.765036	0.97497	0.96608	-0.298875	0.770426	1.21142	-0.0196165	0.863585	0.980575	0.78396	1.2265
f833_1	Ecgonine	0.899987	0.986229	0.58656	0.942333	-0.0325777	0.766458	0.97497	0.967947	-0.297011	0.780703	1.2001	-0.0603897	0.58037	0.941398	0.75996	1.16615
f483_1	3,4-Epoxynonanal	0.710947	0.96109	0.767134	0.968791	-0.0314189	0.767881	0.97497	0.96907	-0.295148	0.786578	1.1939	-0.0254716	0.81393	0.97485	0.788525	1.2052
f6714_1	LysoPI(20:4(5Z,8Z,11Z,14Z)/0:0)	0.79392	1.02794	0.901668	1.01323	0.0305443	0.772191	0.978109	1.03102	0.28951	0.838414	1.26786	0.016965	0.867393	1.01711	0.833451	1.24124
f5131_1	LysoPA(20:3(8Z,11Z,14Z)/0:0)	0.72129	0.963497	0.669238	0.95625	-0.0293449	0.77769	0.980252	0.971081	-0.282331	0.792104	1.1905	-0.0510594	0.62158	0.950222	0.775845	1.16379
f9384_1	unknown	0.760108	1.03236	0.698518	1.04149	0.0288864	0.781922	0.980252	1.02931	0.276816	0.838916	1.26291	0.0279142	0.792458	1.02831	0.835253	1.26598
f4198_1	(3b,6b,8b,12a)-8,12-Epoxy-7(11)-eremophilene-6-angeloyloxy-8,12-dimethoxy-3-ol	0.820105	0.975487	0.807943	0.973876	-0.0290647	0.788086	0.980252	0.971354	-0.268797	0.785844	1.20066	-0.0520281	0.624887	0.949302	0.770594	1.16945
f689_1	Phenol sulphate	0.953971	1.00612	0.941245	0.992361	0.0279138	0.78927	0.980252	1.02831	0.267258	0.837948	1.26191	0.00548512	0.95819	1.0055	0.819071	1.23436
f5891_1	LysoPE(0:0/22:6(4Z,7Z,10Z,13Z,16Z,19Z))	0.81018	1.0285	0.888045	1.01665	0.0305794	0.792953	0.980252	1.03105	0.262478	0.820562	1.29554	0.0405449	0.723369	1.04138	0.831964	1.3035
f681_2	Acetaldehyde 1,3-octanediol acetal	0.835133	0.977932	0.733547	0.963947	-0.0280906	0.792962	0.980252	0.9723	-0.262466	0.788313	1.19923	0.00947457	0.927942	1.00952	0.822121	1.23964
f6697_1	CerP(d18:1/16:0)	0.91696	0.988703	0.947224	0.992838	-0.0283703	0.793221	0.980252	0.972028	-0.26213	0.786234	1.20173	-0.0200002	0.85347	0.980198	0.79275	1.21197
f3474_1	Apigenin 7-sulfate	0.805311	0.974565	0.827472	0.97726	-0.0272635	0.796005	0.980252	0.973105	-0.258521	0.79139	1.19654	-0.0247036	0.813978	0.975599	0.794151	1.1985
f8388_1	PI(18:0/18:2(9Z,12Z))	0.700022	0.959022	0.772868	0.969299	-0.0277425	0.796615	0.980252	0.972639	-0.25773	0.787635	1.2011	-0.0127239	0.904815	0.987357	0.801496	1.21632
f4416_1	Cholic acid	0.817039	0.976066	0.771453	0.970245	-0.027079	0.797321	0.980252	0.973284	-0.256816	0.791565	1.19672	-0.0627016	0.549521	0.939224	0.764871	1.15332
f1183_1	D-altro-D-manno-Heptose	0.771411	0.967333	0.913054	0.987356	-0.0287907	0.79879	0.980252	0.97162	-0.254913	0.778677	1.21237	-0.0133754	0.908057	0.986714	0.786335	1.23815
f9550_1	CL(8:0/11:0/13:0/18:2(9Z,11Z))	0.827174	1.02331	0.83654	1.02197	0.0266634	0.798872	0.980252	1.02702	0.254807	0.836579	1.26082	0.0234755	0.822679	1.02375	0.833732	1.25708
f5933_1	LysoPE(0:0/22:4(7Z,10Z,13Z,16Z))	0.805692	0.974336	0.705974	0.960437	-0.0270636	0.799592	0.980252	0.973299	-0.253875	0.789777	1.19947	-0.0322765	0.763328	0.968239	0.784766	1.19461
f4610_1	{[3,4-dihydroxy-5-(hydroxymethyl)-5-{[3,4,5-trihydroxy-6-(hydroxymethyl)oxan-2-yl]oxy}oxolan-2-yl]methoxy}sulfonic acid	0.934034	1.00898	0.895727	1.01433	0.0269955	0.802335	0.980252	1.02736	0.250326	0.831625	1.26917	0.0289883	0.783928	1.02941	0.836759	1.26642
f3054_1	Gliclazide	0.934722	1.00775	0.810513	1.023	0.0235345	0.803062	0.980252	1.02381	0.249386	0.850926	1.23183	0.066128	0.483162	1.06836	0.888068	1.28526
f825_3	Pent-2-enyl hexanoate	0.726365	1.03771	0.935482	1.00859	0.0259469	0.805026	0.980252	1.02629	0.246847	0.835208	1.26108	0.0135512	0.899364	1.01364	0.821626	1.25054
f1635_1	Rhodinyl isovalerate	0.768471	0.968018	0.928872	0.990143	-0.0271227	0.805207	0.980252	0.973242	-0.246614	0.784519	1.20736	-0.0264199	0.805596	0.973926	0.789129	1.202
f5615_1	LysoPE(0:0/20:4(8Z,11Z,14Z,17Z))	0.844756	1.02269	0.910419	1.013	0.0275606	0.808905	0.980587	1.02794	0.241839	0.822171	1.28522	0.0406673	0.717815	1.04151	0.835356	1.29853
f6728_1	Genistein 4',7-O-diglucuronide	0.829985	0.97853	0.904817	1.01185	-0.024033	0.810204	0.980587	0.976253	-0.240162	0.802382	1.1878	-0.0165912	0.866173	0.983546	0.810944	1.19288
f3752_1	Triclosan sulfate	0.815474	1.02585	0.771144	1.03205	0.0247698	0.819969	0.980587	1.02508	0.227585	0.828158	1.26882	0.0339189	0.755376	1.0345	0.835718	1.28056
f5086_1	LysoPA(20:5(5Z,8Z,11Z,14Z,17Z)/0:0)	0.860074	1.01922	0.85129	1.02078	0.0239979	0.825063	0.980587	1.02429	0.221038	0.827955	1.26718	0.00722186	0.945802	1.00725	0.817911	1.24041
f1132_1	10-Isopropyl-2,7-dimethyl-1-oxaspiro[4.5]deca-3,6-diene	0.799753	0.972175	0.684395	0.954947	-0.0242711	0.825625	0.980587	0.976021	-0.220316	0.786475	1.21125	-0.0282253	0.800907	0.972169	0.780668	1.21065
f1244_1	4-Allylphenol sulfate	0.759185	0.966885	0.705812	0.959869	-0.0236963	0.826496	0.980587	0.976582	-0.219198	0.790112	1.20706	-0.00777537	0.942374	0.992255	0.803644	1.22513
f1296_1	5-Sulfosalicylic acid	0.895802	1.0145	0.880913	1.01684	0.0240179	0.826745	0.980587	1.02431	0.218878	0.826086	1.2701	-0.0049712	0.963064	0.995041	0.806239	1.22806
f3307_1	8,9-DiHETrE	0.984152	0.997833	0.870876	0.982253	-0.0229692	0.832281	0.980587	0.977293	-0.211777	0.790137	1.20878	-0.0297526	0.781133	0.970686	0.786913	1.19738
f4224_1	(S)-(E)-2'-(3,6-Dimethyl-2-heptenyl)-3',4',7-trihydroxyflavanone	0.932423	1.00953	0.845774	1.02209	0.0234339	0.832727	0.980587	1.02371	0.211205	0.82363	1.2724	0.0411137	0.707875	1.04197	0.840348	1.29197
f4971_1	Aromadendrin 4'-methyl ether 7-rhamnoside	0.816109	1.02579	0.991404	1.00115	0.0225977	0.835066	0.980587	1.02286	0.208209	0.826853	1.26532	-0.00876435	0.933735	0.991274	0.806246	1.21876
f1584_1	Dihydro-alpha-santalic acid	0.721978	0.959637	0.880048	0.983133	-0.0236379	0.836527	0.980587	0.976639	-0.206337	0.780224	1.2225	0.00156135	0.988908	1.00156	0.80367	1.24818
f5320_1	Ganoderiol A	0.869334	0.981565	0.91242	0.987885	-0.0228383	0.837707	0.980587	0.977421	-0.204828	0.785544	1.21616	-0.0131877	0.903199	0.986899	0.797945	1.2206
f123_1	cis-Acetylacrylate	0.834807	1.02466	0.88137	1.01696	0.0234285	0.838421	0.980587	1.02371	0.203914	0.817288	1.28226	0.0294184	0.801275	1.02986	0.819004	1.29499
f3217_1	Adrenic acid (C22:4)	0.858161	1.02191	0.755236	1.03739	0.0244961	0.839544	0.980587	1.0248	0.202476	0.808455	1.29904	0.0540974	0.64783	1.05559	0.836918	1.33139
f3047_1	(S)-[8]-Gingerol	0.705643	0.958847	0.739637	0.963006	-0.0222074	0.84318	0.980587	0.978037	-0.197828	0.784875	1.21874	-0.0292038	0.791234	0.971219	0.78236	1.20567
f27_1	Diacetyl	0.887555	1.0152	0.748357	1.03482	0.0206325	0.844693	0.980587	1.02085	0.195894	0.830436	1.25492	0.0155559	0.883021	1.01568	0.825589	1.24953
f2388_2	Hexyl dodecanoate	0.732951	1.03689	0.801752	1.02705	0.0206912	0.844848	0.980587	1.02091	0.195697	0.829824	1.25599	0.0184819	0.861758	1.01865	0.827338	1.25421
f7578_1	PE(20:2(11Z,14Z)/16:0)	0.89176	1.01586	0.811937	1.02784	0.022563	0.845544	0.980587	1.02282	0.194807	0.815096	1.28348	0.00776883	0.945463	1.0078	0.806678	1.25906
f2600_1	9(S)-HODE (alpha-Dimorphecolic acid）	0.825333	0.976339	0.949611	0.99331	-0.0205123	0.847861	0.980587	0.979697	-0.191848	0.794475	1.2081	-0.0355397	0.735998	0.965084	0.784944	1.18657
f3948_1	4-Methoxybenzyl O-(2-sulfoglucoside)	0.803413	0.974605	0.883241	0.984927	-0.0196613	0.849037	0.980587	0.980531	-0.190348	0.800825	1.20056	-0.0305771	0.763027	0.969886	0.795051	1.18317
f161_1	4-Methylbenzaldehyde	0.926859	1.01032	0.992804	1.00098	0.0210122	0.850753	0.980587	1.02123	0.188158	0.820479	1.27111	0.0199839	0.853951	1.02018	0.824649	1.26208
f337_1	Ectoine	0.794951	0.975041	0.636421	0.956465	-0.0178316	0.853803	0.980587	0.982326	-0.184268	0.812613	1.18748	-0.0280579	0.770357	0.972332	0.805371	1.17391
f6858_1	Sorafenib beta-D-Glucuronide	0.906378	1.01243	0.890181	1.01438	0.0186397	0.857449	0.980587	1.01881	0.179623	0.83131	1.24861	-0.0122276	0.907831	0.987847	0.803135	1.21504
f2741_1	Arachidonic acid (C20:4)	0.84734	0.979423	0.838586	0.978428	-0.0190538	0.85945	0.980587	0.981127	-0.177075	0.794569	1.21149	-0.0165661	0.876196	0.98357	0.798532	1.21149
f5756_1	Sulfoglycolithocholate(2-)	0.81782	1.02362	0.990282	1.00123	0.0180082	0.859508	0.980587	1.01817	0.177	0.834099	1.24287	0.00996303	0.922533	1.01001	0.826258	1.23463
f4498_1	[2,6-dihydroxy-3-(3,5,6,7-tetrahydroxy-4-oxo-4H-chromen-2-yl)phenyl]oxidanesulfonic acid	0.923269	0.98874	0.711777	0.958119	-0.0204565	0.860866	0.980587	0.979751	-0.175271	0.779413	1.23158	0.0154563	0.892779	1.01558	0.811154	1.27152
f5047_1	LysoPE(0:0/16:0)	0.980344	1.00284	0.926648	1.01062	0.0199398	0.861077	0.980587	1.02014	0.175004	0.815967	1.2754	0.0399501	0.722028	1.04076	0.835141	1.297
f453_1	Gentisic acid	0.654192	0.952199	0.659565	0.953146	-0.0180962	0.867138	0.980587	0.982067	-0.167295	0.794448	1.21399	-0.023633	0.827492	0.976644	0.789629	1.20795
f5019_1	Torvanol A	0.837689	0.979482	0.877384	0.984606	-0.0167262	0.868576	0.980587	0.983413	-0.165467	0.806661	1.19889	-0.0533811	0.593757	0.948019	0.779165	1.15346
f9434_1	unknown	0.866101	1.01828	0.914599	1.01149	0.0164538	0.877776	0.980587	1.01659	0.15379	0.82428	1.25377	0.0190241	0.859783	1.01921	0.825261	1.25873
f1256_2	Octyl 2-methylbutyrate	0.927448	0.990077	0.770004	0.968354	-0.0166015	0.879218	0.980587	0.983536	-0.151961	0.793955	1.21838	-0.0351139	0.750426	0.965495	0.777644	1.19872
f5282_1	4-O-Methyl-a-D-glucosyl-(1->2)-b-D-xylosyl-(1->4)-D-xylose	0.897179	1.01357	0.849346	0.980779	-0.0157778	0.879963	0.980587	0.984346	-0.151016	0.802075	1.20804	-0.0194676	0.845487	0.980721	0.80633	1.19283
f5387_1	3,4,5-trihydroxy-6-{[8-(2-hydroxypropan-2-yl)-2-oxo-4-propyl-2H,8H,9H-furo[2,3-h]chromen-5-yl]oxy}oxane-2-carboxylic acid	0.904837	1.01202	0.850799	1.01902	0.0149052	0.880447	0.980587	1.01502	0.150402	0.835826	1.23262	0.00225011	0.981952	1.00225	0.824729	1.21799
f5528_1	LysoPC(16:1(9Z)/0:0)	0.728386	0.964906	0.842882	0.97983	-0.0153432	0.881623	0.980587	0.984774	-0.148912	0.804695	1.20515	-0.00612215	0.952487	0.993897	0.812607	1.21563
f9055_1	unknown	0.780028	0.96793	0.79791	0.97031	-0.0178386	0.883207	0.980587	0.98232	-0.146905	0.774265	1.24628	0.0012158	0.992068	1.00122	0.787818	1.27242
f3522_1	Lipoxin A4	0.81696	1.0248	0.84031	1.02143	0.015429	0.883392	0.980587	1.01555	0.146671	0.826337	1.24809	6.92598e-06	0.999946	1.00001	0.818327	1.22202
f9144_1	unknown	0.796991	0.975445	0.89444	0.987422	-0.01369	0.885451	0.980587	0.986403	-0.144062	0.818775	1.18835	-0.0191165	0.838428	0.981065	0.816383	1.17897
f863_1	o-Cresol sulfate	0.970084	0.995721	0.666487	0.952657	-0.0161376	0.887482	0.980587	0.983992	-0.141491	0.786877	1.23049	0.0107673	0.924502	1.01083	0.809022	1.26297
f2113_1	cis-10-Heptadecenoic Acid (C17:1)	0.85174	0.978946	0.989701	0.998536	-0.0159682	0.887913	0.980587	0.984159	-0.140945	0.788185	1.22886	-0.00100089	0.992795	0.999	0.803924	1.24141
f1015_1	11-Dodecenoic acid	0.859396	1.01999	0.829856	1.02432	0.0154557	0.88966	0.980587	1.01558	0.138735	0.816362	1.2634	-0.0031199	0.977123	0.996885	0.805444	1.23383
f3209_2	5'-Hydroxy-3'-methoxysativan	0.921153	1.01164	0.999968	0.999995	0.0159789	0.889877	0.980587	1.01611	0.13846	0.81041	1.27401	0.0416515	0.716808	1.04253	0.832425	1.30567
f2127_1	Apigenin	0.794042	1.0302	0.703329	1.0436	0.01542	0.890843	0.980587	1.01554	0.137237	0.814805	1.26573	0.00923856	0.931744	1.00928	0.816953	1.24689
f7552_2	PE-NMe2(20:4(8Z,11Z,14Z,17Z)/14:0)	0.823273	1.02481	0.967326	0.995454	0.014626	0.893211	0.980587	1.01473	0.134242	0.819615	1.2563	0.0118097	0.912844	1.01188	0.819	1.25018
f3591_1	MG(0:0/18:1/0:0)	0.785027	0.971366	0.898817	0.986415	-0.0140346	0.89466	0.980587	0.986063	-0.132409	0.80109	1.21375	-0.0248319	0.811896	0.975474	0.795053	1.19684
f1684_1	Gentisein	0.882438	0.984122	0.915214	0.988568	-0.0140032	0.895979	0.980587	0.986094	-0.130743	0.799372	1.21643	0.031022	0.770816	1.03151	0.837191	1.27093
f1449_1	Traumatic Acid	0.872467	0.981628	0.849447	0.978469	-0.0148627	0.896134	0.980587	0.985247	-0.130547	0.788196	1.23156	-0.0306147	0.785232	0.969849	0.77817	1.20874
f3762_1	3-O-Caffeoyl-4-O-methylquinic acid	0.960746	0.994408	0.882486	0.98324	-0.0145345	0.897929	0.980587	0.985571	-0.128278	0.789298	1.23065	-0.00990924	0.929055	0.99014	0.796084	1.2315
f5311_1	a-L-Arabinofuranosyl-(1->2)-[a-D-mannopyranosyl-(1->6)]-D-mannose	0.899639	0.986336	0.910924	0.987749	-0.0137531	0.899427	0.980587	0.986341	-0.126386	0.796891	1.22083	-0.0166811	0.879469	0.983457	0.792719	1.22009
f6882_1	GlcCer(d18:1/12:0)	0.950457	1.00701	0.968317	0.995572	-0.0141568	0.899933	0.980587	0.985943	-0.125746	0.790714	1.22937	-0.00832262	0.940624	0.991712	0.796664	1.23451
f4740_1	24-Oxo-1alpha,25-dihydroxyvitamin D3	0.924589	0.989823	0.981507	1.00251	-0.0131869	0.903582	0.980587	0.9869	-0.121138	0.79728	1.22162	-0.010811	0.922035	0.989247	0.796669	1.22838
f5609_1	Physalolactone B	0.863365	0.981558	0.922592	0.98958	-0.0131407	0.903664	0.980587	0.986945	-0.121034	0.797768	1.22098	-0.0101051	0.923744	0.989946	0.80491	1.21752
f5382_1	3,4,5-trihydroxy-6-[4-(3,5,6,7-tetrahydroxy-4-oxo-3,4-dihydro-2H-1-benzopyran-2-yl)phenoxy]oxane-2-carboxylic acid	0.941142	0.991888	0.983073	0.997687	-0.0131925	0.904117	0.980587	0.986894	-0.120462	0.796249	1.22319	-0.0208969	0.847895	0.97932	0.791017	1.21245
f187_1	Taurine	0.854131	1.01995	0.88875	1.01485	0.0126158	0.905478	0.980587	1.0127	0.118744	0.822323	1.24714	0.0252057	0.810199	1.02553	0.834856	1.25974
f6164_1	3-[3,4-dihydroxy-5-(3,4,5-trihydroxybenzoyloxy)benzoyloxy]-5-hydroxy-4-(sulfooxy)benzoic acid	0.982151	1.00246	0.927287	1.01002	-0.0127489	0.906586	0.980587	0.987332	-0.117346	0.797964	1.22164	0.00220063	0.983677	1.0022	0.811703	1.23741
f9053_1	TG(24:1(15Z)/20:4(8Z,11Z,14Z,17Z)/18:4(6Z,9Z,12Z,15Z))	0.928597	0.99052	0.877236	0.983867	-0.0122481	0.907655	0.980587	0.987827	-0.115997	0.803158	1.21496	-0.0286066	0.789304	0.971799	0.787861	1.19868
f173_1	3,4-Dimethylphenol	0.863922	0.981705	0.743853	0.965691	-0.0121235	0.91021	0.980587	0.98795	-0.112774	0.800252	1.21967	-0.0226152	0.826308	0.977639	0.798827	1.19648
f1015_2	unknown	0.906567	0.987941	0.894864	0.986401	-0.0116927	0.910545	0.980587	0.988375	-0.112351	0.805998	1.21202	0.0055641	0.956785	1.00558	0.822268	1.22976
f60_2	Sulfate	0.95731	0.994593	0.84463	0.979936	-0.0107289	0.917644	0.983282	0.989328	-0.103402	0.807271	1.21244	-0.0327353	0.749833	0.967795	0.791396	1.18351
f96_1	Anisole	0.855573	1.02108	0.813339	0.973632	0.0113338	0.920826	0.983282	1.0114	0.0993939	0.808833	1.26469	0.0346147	0.761898	1.03522	0.827535	1.29503
f4863_1	(8-{1-hydroxy-2-[(3-methylbut-2-enoyl)oxy]propan-2-yl}-2-oxo-2H,8H,9H-furo[2,3-h]chromen-9-yl)oxidanesulfonic acid	0.986197	0.998131	0.918535	0.988956	-0.010708	0.920835	0.983282	0.989349	-0.0993817	0.801003	1.22198	-0.0361353	0.729835	0.96451	0.785669	1.18406
f1748_1	Asparaginylaspartic acid	0.988921	0.998477	0.974197	0.996423	0.0103629	0.924231	0.983282	1.01042	0.0951061	0.816114	1.25098	0.0397481	0.7161	1.04055	0.839902	1.28913
f3305_1	Dodecyl gallate	0.972418	0.995907	0.98668	0.998042	0.0112116	0.924632	0.983282	1.01127	0.0946005	0.801654	1.27571	0.00789258	0.945694	1.00792	0.803148	1.26491
f7603_1	PE(P-18:1(11Z)/20:5(5Z,8Z,11Z,14Z,17Z))	0.953644	0.99371	0.82152	0.975408	-0.00994296	0.926139	0.983282	0.990106	-0.092704	0.802388	1.22174	-0.00455317	0.96685	0.995457	0.803093	1.2339
f5214_1	5-alpha-Dihydrotestosterone glucuronide	0.971602	0.995947	0.940484	0.991666	0.0102637	0.928442	0.983282	1.01032	0.0898047	0.807556	1.26399	0.0334683	0.769949	1.03403	0.826262	1.29405
f1869_1	Palmitoleic acid (C16:1)	0.910122	0.987418	0.995063	0.999295	-0.00975281	0.931274	0.983282	0.990295	-0.0862418	0.79342	1.23602	-0.00128675	0.990784	0.998714	0.802809	1.24242
f2317_1	13-Hydroxyabscisic acid	0.910194	1.01224	0.928137	1.00959	0.0091375	0.931754	0.983282	1.00918	0.0856388	0.818738	1.24392	-0.0338012	0.749888	0.966764	0.785353	1.19008
f6773_1	6-{[2-(3,4-dihydroxyphenyl)-3,5-dihydroxy-6-[3,4,5-trihydroxy-6-(hydroxymethyl)oxan-2-yl]-3,4-dihydro-2H-1-benzopyran-7-yl]oxy}-3,4,5-trihydroxyoxane-2-carboxylic acid	0.899061	1.01374	0.93215	0.99106	0.00907647	0.932047	0.983282	1.00912	0.0852695	0.819095	1.24322	-0.0101509	0.922148	0.9899	0.807564	1.21341
f5352_1	LysoPE(18:2(9Z,12Z)/0:0)	0.979701	0.997144	0.995465	0.999359	0.00930477	0.933379	0.983282	1.00935	0.0835946	0.811509	1.25542	0.0112125	0.918437	1.01128	0.815956	1.25335
f6062_1	LysoPC(20:4(5Z,8Z,11Z,14Z)/0:0)	0.924906	0.990317	0.78782	0.972551	-0.00831745	0.936459	0.984578	0.991717	-0.0797211	0.808311	1.21674	-0.0171805	0.868313	0.982966	0.802297	1.20432
f6391_1	Asparagoside A	0.903026	0.98731	0.978848	1.00282	-0.00783746	0.940587	0.984956	0.992193	-0.0745324	0.807396	1.21929	-0.0251428	0.809347	0.975171	0.795014	1.19615
f1230_1	6-Hydroxyindole sulfate	0.919833	0.988821	0.587353	0.941221	-0.00824787	0.941011	0.984956	0.991786	-0.0739993	0.797154	1.23394	0.0164921	0.880886	1.01663	0.819365	1.26138
f1856_1	2-(4-methoxybenzoyl)-3-phenyloxirane	0.877851	0.984966	0.926268	0.99088	-0.00683747	0.944031	0.984956	0.993186	-0.0702047	0.820593	1.20208	0.0208626	0.829496	1.02108	0.844493	1.2346
f6089_1	3,4,5-trihydroxy-6-({15-hydroxy-17,18-dimethoxy-13-oxo-6,8,20-trioxapentacyclo[10.8.0.0簡,??0糧,??0繒??繒?鉛icosa-1,4,9,11,14(19),15,17-heptaen-11-yl}oxy)oxane-2-carboxylic acid	0.835976	1.01992	0.839131	1.02016	0.0066964	0.944225	0.984956	1.00672	0.0699611	0.834513	1.21446	-0.0235475	0.803427	0.976728	0.811423	1.17571
f4617_1	3-(3-hydroxyphenyl)-2-phenyl-4-(3-phenyloxiran-2-yl)-2,3-dihydro-1-benzofuran-6-ol	0.780284	0.969484	0.955412	0.993768	0.00646179	0.953336	0.992074	1.00648	0.0585185	0.810611	1.24968	-0.00567231	0.959849	0.994344	0.797309	1.24007
f421_1	3-ethenyl-5-methoxyphenol	0.983782	0.997701	0.944113	0.992147	-0.00631331	0.955215	0.992074	0.993707	-0.0561588	0.797196	1.23866	-0.0120768	0.914352	0.987996	0.792816	1.23123
f2076_1	Arlatin	0.935563	0.991455	0.997983	1.00027	0.00514132	0.961212	0.992074	1.00515	0.0486327	0.817042	1.23658	-0.00162232	0.987811	0.998379	0.810776	1.22939
f5684_1	Unknown	0.978691	0.996865	0.928786	0.989459	0.00557926	0.961519	0.992074	1.00559	0.048247	0.801657	1.26141	-0.00539139	0.962281	0.994623	0.795456	1.24366	19
f7790_1	Thyroxine	0.896042	0.984753	0.868063	0.980557	-0.00566818	0.961637	0.992074	0.994348	-0.0480989	0.789273	1.25271	0.00899407	0.93784	1.00903	0.804885	1.26496
f8543_2	unknown	0.858362	0.981304	0.866264	0.982087	-0.00494648	0.962575	0.992074	0.995066	-0.0469229	0.809317	1.22345	0.0148179	0.888691	1.01493	0.824737	1.24898
f7049_1	6-{5-[(5-carboxy-2,3-dihydroxyphenoxy)carbonyl]-2,4-dihydroxy-3-(3,4,5-trihydroxybenzoyloxy)phenoxy}-3,4,5-trihydroxyoxane-2-carboxylic acid	0.976546	1.0029	0.935948	0.992214	0.00375543	0.969208	0.992074	1.00376	0.0386014	0.829504	1.21463	-0.00730057	0.940392	0.992726	0.819832	1.20208
f751_1	Methyl 4-phenylbutanoate	0.860076	0.983859	0.913779	0.989934	-0.00347708	0.970084	0.992074	0.996529	-0.0375024	0.830937	1.19512	-0.0145225	0.8763	0.985582	0.820877	1.18334
f4412_1	Cascarillin	0.964238	0.995174	0.944973	1.00734	-0.00332704	0.975236	0.992074	0.996678	-0.0310421	0.807836	1.22967	-0.0253333	0.807228	0.974985	0.795466	1.19502
f374_1	D-Glutamine	0.914927	1.01166	0.670435	0.955315	0.0032586	0.97579	0.992074	1.00326	0.0303474	0.812857	1.23827	-0.00311865	0.977013	0.996886	0.806335	1.23247
f1256_1	Octyl 2-methylbutyrate	0.934177	0.989734	0.989073	1.00171	-0.00380602	0.975808	0.992074	0.996201	-0.0303246	0.778953	1.27404	0.0193312	0.873573	1.01952	0.803496	1.29362
f8392_1	TG(13:0/20:0/19:0)	0.880557	0.984285	0.991149	0.99885	-0.00313333	0.976105	0.992074	0.996872	-0.0299525	0.81207	1.22373	0.00924088	0.928861	1.00928	0.823961	1.23629
f7269_1	1,2-Di-(9Z,12Z-octadecadienoyl)-sn-glycero-3-phosphate	0.888396	1.0161	0.906069	0.986799	-0.00303948	0.978459	0.992074	0.996965	-0.0270014	0.799577	1.24308	-0.00893865	0.935403	0.991101	0.798435	1.23026
f7095_1	PA(20:1(11Z)/14:1(9Z))	0.968281	1.0042	0.925957	0.990487	0.00282057	0.978536	0.992074	1.00282	0.026904	0.816554	1.23159	-0.0320695	0.756724	0.968439	0.790593	1.18629
f42_1	L-Lactic acid	0.969739	1.00426	0.838147	1.02326	0.00290801	0.979021	0.992074	1.00291	0.0262965	0.807478	1.24565	0.0163696	0.881859	1.0165	0.819121	1.26145
f1227_2	Ethyl 10-undecenoate	0.971115	1.00369	0.822934	0.977897	-0.00222237	0.982589	0.993798	0.99778	-0.0218227	0.817239	1.21821	-0.0107895	0.914577	0.989269	0.81226	1.20485
f4073_1	10,11-dihydro-20-trihydroxy-leukotriene B4	0.979424	0.997324	0.991185	1.00113	-0.00187112	0.985502	0.994853	0.998131	-0.018171	0.815709	1.22135	-0.0013598	0.989423	0.998641	0.816763	1.22102
f852_1	Butyl heptanoate	0.859313	0.983171	0.926002	0.99097	-0.00134908	0.988809	0.9963	0.998652	-0.0140266	0.827073	1.20583	0.00697371	0.941938	1.007	0.834692	1.21487
f814_1	Polystyrene sulfonate	0.985374	0.99787	0.949837	0.992882	0.00096956	0.993252	0.997041	1.00097	0.00845745	0.799535	1.25315	0.00309869	0.978231	1.0031	0.802939	1.25317
f516_1	3-Phenyl-4-pentenal	0.945529	1.0073	0.896935	1.01381	0.000668874	0.994944	0.997041	1.00067	0.00633705	0.813663	1.23065	-0.0242896	0.815067	0.976003	0.796257	1.19632
f6688_1	Quercetin 3-(2-galloylglucoside)	0.935057	1.00848	0.973588	1.00346	-0.000623243	0.995167	0.997041	0.999377	-0.00605719	0.816855	1.22268	-0.0279508	0.77862	0.972436	0.800252	1.18167
f657_2	Menthone lactone	0.953825	1.00653	0.95291	0.993354	5.88946e-05	0.999583	0.999583	1.00006	0.00052281	0.801929	1.24714	0.0082536	0.940801	1.00829	0.810925	1.25368
HR was calculated using cox regression
Minimally adjusted model: adjusted for age and sex.
Primary multivariable model: adjusted for age, sex, education, alcohol consumption, smoking status, hypertension, and diabetes.
CHF-adjusted sensitivity model: adjusted for age, sex, education, alcohol consumption, smoking status, hypertension, diabetes, and congestive heart failure (CHF).
CCI-adjusted sensitivity model: adjusted for age, sex, education, alcohol consumption, smoking status, and Charlson Comorbidity Index (CCI)
Z-statistics were calculated as β/SE from the primary multivariable Cox proportional hazards model.
Red color denote P-value lower than 0.05
