# Supplementary material for: Liver‐ and Immune‐Enriched Molecular Signatures Associated With Mortality in Older Adults
Source: Aging Cell. 2026 Jul 15;25(7):e70621. doi: 10.1111/acel.70621 (PMC13372077; doi:10.1111/acel.70621)
Supplement: Supplementary file 4 — Table S3: Baseline characteristics of participants from the I‐Lan Longitudinal Aging Study (ILAS) included in the longevity analysis. [file ACEL-25-e70621-s001.xlsx]

## Sheet: Table S3
Table S3. Baseline characteristics of participants from the I-Lan Longitudinal Aging Study (ILAS) included in the longevity analysis
	Overall: Achieved longevity	Overall: Did not achieve longevity	P	Female:	Female: Did not achieve longevity	P	Male: Achieved longevity	Male: Did not achieve longevity	P
				Achieved longevity
Participants, n	119	64		35	33		84	31
Age, years	76.2 (3.2)	65.9 (8.7)	9.7e-14	79.4 (2.5)	67.9 (9.1)	2.91e-08	74.9 (2.5)	63.7 (7.9)	7.04e-09
Female, %	29	71	0.0031	100	100	-	0	0	-
Education, years	2.5 (3.6)	5.4 (4.7)	3.91e-05	1.4 (3.1)	4.0 (4.5)	0.0084	3.0 (3.7)	7.0 (4.6)	6.95e-05
BMI	24.2 (3.4)	25.6 (4.0)	0.0172	23.7 (3.3)	26.2 (4.0)	0.0065	24.4 (3.4)	24.9 (3.9)	0.4887
Grip strength	25.2 (8.3)	26.5 (9.1)	0.3221	15.9 (4.1)	20.5 (4.8)	6.6e-05	29.0 (6.3)	32.9 (8.2)	0.022
Smoking status, %	21.8	25	0.6288	2.9	6.1	0.5203	29.8	45.2	0.1217
Alcohol status, %	28.6	31.3	0.7048	5.7	9.1	0.5939	38.1	54.8	0.1071
CCI	1.9 (1.2)	1.5 (1.3)	0.0375	2.4 (1.0)	1.9 (1.3)	0.0786	1.7 (1.2)	1.0 (1.3)	0.0121
Medical history, %
Diabetes	0.16	0.25	0.1384	0.229	0.364	0.2218	0.131	0.129	0.9784
Hypertension	0.479	0.531	0.5001	0.514	0.667	0.2019	0.464	0.387	0.4597
CHF	0.017	0.078	0.0392	0	0.091	0.0681	0.024	0.065	0.2904
CVA	0	0	-	0	0	-	0	0	-
Dementia	0.008	0	0.4621	0	0	-	0.012	0	0.5418
COPD	0.008	0	0.4621	0	0	-	0.012	0	0.5418
Cancer	0	0	-	0	0	-	0	0	-
